# Supplementary material for: Gut microbiota response to Enterocytozoon bieneusi infection in wild rodents: enhanced vitamin B and K2 biosynthesis pathways
Source: BMC Genomics. 2026 Feb 5;27:258. doi: 10.1186/s12864-026-12575-4 (PMC12973552; doi:10.1186/s12864-026-12575-4)
Supplement: Supplementary file 3 — Supplementary Material 3. [file 12864_2026_12575_MOESM3_ESM.xlsx]

## Sheet: Supplementary Table 1
Supplementary Table 1.Information on 20 wild rodent samples.
Sample ID	Species Name	Gender	Trapping Time	Region	Environment
RF1	Rattus flavipectus	male	20230914	Yunnan,China	farmland
RF2	Rattus flavipectus	male	20230914	Yunnan,China	farmland
RF3	Rattus flavipectus	female	20230914	Yunnan,China	farmland
RF4	Rattus flavipectus	female	20230914	Yunnan,China	farmland
RF5	Rattus flavipectus	female	20230914	Yunnan,China	farmland
RF6	Rattus flavipectus	female	20230914	Yunnan,China	farmland
RF7	Rattus flavipectus	female	20230914	Yunnan,China	farmland
RF8	Rattus flavipectus	male	20230914	Yunnan,China	farmland
RF9	Rattus flavipectus	female	20230914	Yunnan,China	farmland
RF10	Rattus flavipectus	female	20230914	Yunnan,China	farmland
RF11	Rattus flavipectus	male	20230914	Yunnan,China	farmland
RF12	Rattus flavipectus	female	20230914	Yunnan,China	farmland
RF13	Rattus flavipectus	male	20230914	Yunnan,China	farmland
RF14	Rattus flavipectus	male	20230914	Yunnan,China	farmland
RF15	Rattus flavipectus	female	20230914	Yunnan,China	farmland
RF16	Rattus flavipectus	female	20230914	Yunnan,China	farmland
RF17	Rattus flavipectus	male	20230914	Yunnan,China	farmland
RF18	Rattus flavipectus	male	20230914	Yunnan,China	farmland
RF19	Rattus flavipectus	male	20230914	Yunnan,China	farmland
RF20	Rattus flavipectus	female	20230914	Yunnan,China	farmland

## Sheet: Supplementary Table 2
Supplementary Table 2. Summary of 9,929 representative genomes, including their sources, quality assessment criteria, and key characteristics.
Representive genomes ID	Completeness	Contamination	Completeness_Model_Used	Translation_Table_Used	Coding_Density	Contig_N50	Average_Gene_Length	Genome_Size	GC_Content	Total_Coding_Sequences	Additional_Notes	contigs	genomeLen	gap	aveLen	N50	N90	maxlen	minlen	GC
BSTS1.bin.10	84.36	4.68	Neural Network (Specific Model)	11	0.924	9229	320.195	2141372	0.51	2063	None	298	2141372	0	7185.81	9229	3585	32645	2002	51.14
BSTS1.bin.101	93.02	0.86	Gradient Boost (General Model)	11	0.891	32203	320.206	2180027	0.62	2025	None	92	2180027	0	23696	32203	12547	133549	2042	62.23
BSTS1.bin.106	85.4	0.13	Neural Network (Specific Model)	11	0.896	17751	296.156	2272757	0.48	2295	None	169	2272757	0	13448.3	17751	6398	91463	2013	48.5
BSTS1.bin.108	88.26	4.07	Gradient Boost (General Model)	11	0.901	31079	321.041	1615697	0.4	1513	None	74	1615697	0	21833.7	31079	12600	82162	2160	39.95
BSTS1.bin.113	61.43	0.42	Neural Network (Specific Model)	11	0.854	4363	322.364	1554850	0.59	1375	None	379	1554850	0	4102.51	4363	2497	13896	2005	59.27
BSTS1.bin.114	82.82	0.62	Neural Network (Specific Model)	11	0.904	63105	375.394	2236874	0.52	1798	None	52	2236874	0	43016.8	63105	22987	124203	4003	52.01
BSTS1.bin.115	77.23	2.5	Gradient Boost (General Model)	11	0.892	6368	296.681	1925162	0.62	1933	None	360	1925162	0	5347.67	6368	2911	24905	2007	61.53
BSTS1.bin.120	87.16	1.81	Neural Network (Specific Model)	11	0.922	14587	336.442	2319412	0.54	2122	None	218	2319412	0	10639.5	14587	5586	49680	2068	53.81
BSTS1.bin.122	63.66	1.76	Neural Network (Specific Model)	11	0.88	4060	270.912	1334336	0.48	1448	None	340	1334336	0	3924.52	4060	2364	12750	2005	47.71
BSTS1.bin.124	58.97	0.2	Neural Network (Specific Model)	11	0.894	6708	313.33	1513953	0.47	1443	None	264	1513953	0	5734.67	6708	3064	21771	2023	47.21
BSTS1.bin.125	99.51	0.46	Neural Network (Specific Model)	11	0.912	40476	363.305	2920899	0.52	2447	None	93	2920899	0	31407.5	40476	17149	108131	2473	51.7
BSTS1.bin.126	75.58	0.22	Gradient Boost (General Model)	11	0.861	8871	295.143	1461973	0.5	1424	None	189	1461973	0	7735.31	8871	4317	30817	2078	49.72
BSTS1.bin.130	61.38	1.49	Gradient Boost (General Model)	11	0.914	5046	288.56	1151152	0.58	1217	None	262	1151152	0	4393.71	5046	2506	24387	2000	58.11
BSTS1.bin.131	87.98	2.7	Neural Network (Specific Model)	11	0.927	11268	323.877	2108095	0.53	2015	None	259	2108095	0	8139.36	11268	3995	28590	2002	53.31
BSTS1.bin.135	91.29	1.33	Gradient Boost (General Model)	11	0.883	66177	315.361	2064634	0.48	1929	None	56	2064634	0	36868.5	66177	18558	167601	2193	47.6
BSTS1.bin.139	85.94	3.98	Neural Network (Specific Model)	11	0.872	10719	291.965	2863565	0.5	2857	None	367	2863565	0	7802.63	10719	3637	44830	2020	50.08
BSTS1.bin.147	91.51	0.07	Gradient Boost (General Model)	11	0.881	25311	311.64	1353533	0.42	1278	None	105	1353533	0	12890.8	25311	5698	106801	2033	41.8
BSTS1.bin.149	97.23	0	Gradient Boost (General Model)	11	0.929	88184	378.684	1797858	0.55	1473	None	34	1797858	0	52878.2	88184	30417	246970	3160	55.48
BSTS1.bin.150	60.34	0	Neural Network (Specific Model)	11	0.903	187418	357.024	1671210	0.5	1411	None	17	1671210	0	98306.5	187418	40750	399152	19527	49.71
BSTS1.bin.151	60.7	1.63	Neural Network (Specific Model)	11	0.935	59812	369.017	1604672	0.49	1358	None	47	1604672	0	34142	59812	16906	145204	2358	49.42
BSTS1.bin.152	90.75	0.08	Gradient Boost (General Model)	11	0.865	26983	310.851	2007954	0.55	1865	None	113	2007954	0	17769.5	26983	8307	96179	2207	54.84
BSTS1.bin.153	89.74	0.07	Neural Network (Specific Model)	11	0.929	82110	368.951	2076317	0.53	1745	None	29	2076317	0	71597.1	82110	43790	278894	2349	52.8
BSTS1.bin.154	94.7	1.35	Gradient Boost (General Model)	11	0.902	29338	310.245	1548132	0.58	1503	None	77	1548132	0	20105.6	29338	9201	102649	2345	57.73
BSTS1.bin.158	99.27	0.64	Neural Network (Specific Model)	11	0.886	63968	336.101	2025296	0.56	1783	None	46	2025296	0	44028.2	63968	20851	136070	3786	55.75
BSTS1.bin.159	89.12	1.43	Gradient Boost (General Model)	11	0.936	9031	313.144	873031	0.49	872	None	113	873031	0	7725.94	9031	4207	32557	2015	48.87
BSTS1.bin.160	78.39	2.81	Gradient Boost (General Model)	11	0.894	9748	325.107	2050060	0.43	1881	None	264	2050060	0	7765.38	9748	4050	30501	2015	42.94
BSTS1.bin.161	72.06	2.54	Gradient Boost (General Model)	11	0.887	8360	279.242	1692374	0.43	1795	None	283	1692374	0	5980.12	8360	2693	26557	2001	43.02
BSTS1.bin.163	71.53	0.06	Gradient Boost (General Model)	11	0.89	75891	326.705	1333936	0.47	1213	None	26	1333936	0	51305.2	75891	31753	156796	5888	47.24
BSTS1.bin.165	85.55	3.4	Gradient Boost (General Model)	11	0.91	12424	318.157	1365830	0.56	1304	None	158	1365830	0	8644.49	12424	3950	51456	2089	55.86
BSTS1.bin.17	76.52	0.62	Neural Network (Specific Model)	11	0.908	23811	358.928	1772571	0.52	1497	None	110	1772571	0	16114.3	23811	9222	67476	2130	52.47
BSTS1.bin.171	87.68	0.35	Neural Network (Specific Model)	11	0.913	21993	337.53	2759180	0.47	2492	None	184	2759180	0	14995.5	21993	7692	81583	2009	47.2
BSTS1.bin.175	85.22	0.12	Neural Network (Specific Model)	11	0.86	22012	303.026	2358045	0.47	2235	None	171	2358045	0	13789.7	22012	6293	92261	2020	47.25
BSTS1.bin.178	60.72	0.34	Neural Network (Specific Model)	11	0.92	37088	340.625	1641534	0.47	1481	None	76	1641534	0	21599.1	37088	9876	104894	2223	47.1
BSTS1.bin.18	95.37	0.42	Neural Network (Specific Model)	11	0.916	81967	355.63	2038909	0.47	1753	None	42	2038909	0	48545.4	81967	26003	276475	2020	47.04
BSTS1.bin.180	97.37	0.61	Neural Network (Specific Model)	11	0.913	25355	350.634	2238945	0.5	1946	None	135	2238945	0	16584.8	25355	7908	71890	2098	49.72
BSTS1.bin.19	56.72	0.06	Gradient Boost (General Model)	11	0.871	18761	295.118	1503780	0.53	1482	None	121	1503780	0	12427.9	18761	6355	49411	2029	52.81
BSTS1.bin.196	55.46	0.26	Gradient Boost (General Model)	11	0.877	4364	275.248	1325556	0.45	1410	None	322	1325556	0	4116.63	4364	2479	17928	2015	45.33
BSTS1.bin.197	67.3	0.06	Neural Network (Specific Model)	11	0.913	156562	343.822	1977243	0.51	1754	None	22	1977243	0	89874.7	156562	60865	364562	2122	50.64
BSTS1.bin.2	79.45	0.66	Neural Network (Specific Model)	11	0.913	18358	370.429	2267561	0.51	1865	None	182	2267561	0	12459.1	18358	5909	60730	2001	50.83
BSTS1.bin.20	92.94	2.32	Neural Network (Specific Model)	11	0.904	34796	327.369	2431900	0.48	2242	None	110	2431900	0	22108.2	34796	10726	121011	2039	47.94
BSTS1.bin.21	80.78	0.88	Neural Network (Specific Model)	11	0.928	17490	335.813	1868900	0.45	1724	None	141	1868900	0	13254.6	17490	6953	78434	2090	45.15
BSTS1.bin.24	68.89	3.22	Gradient Boost (General Model)	11	0.906	4420	322.186	1673157	0.57	1571	None	412	1673157	0	4061.06	4420	2452	13573	2000	56.97
BSTS1.bin.26	51.1	0	Gradient Boost (General Model)	11	0.877	21756	318.069	877286	0.56	807	None	64	877286	0	13707.6	21756	7034	56737	2172	55.95
BSTS1.bin.3	97.32	0.52	Gradient Boost (General Model)	11	0.919	33600	312.749	1753758	0.6	1720	None	81	1753758	0	21651.3	33600	13624	64378	2167	59.83
BSTS1.bin.34	79.5	1.75	Gradient Boost (General Model)	11	0.914	6443	282.949	1187040	0.51	1281	None	225	1187040	0	5275.73	6443	2754	31679	2008	50.96
BSTS1.bin.35	100	0.84	Gradient Boost (General Model)	11	0.915	51349	345.696	1572280	0.52	1390	None	65	1572280	0	24188.9	51349	10110	152302	2163	52.31
BSTS1.bin.36	70.21	1.5	Gradient Boost (General Model)	11	0.926	4967	287.573	1184123	0.49	1274	None	271	1184123	0	4369.46	4967	2543	17138	2002	49.41
BSTS1.bin.37	84.94	3.74	Neural Network (Specific Model)	11	0.894	17228	327.597	1946549	0.6	1772	None	180	1946549	0	10814.2	17228	4246	70903	2000	59.89
BSTS1.bin.4	58.28	0.03	Neural Network (Specific Model)	11	0.881	73135	373.3	1420984	0.61	1120	None	39	1420984	0	36435.5	73135	16599	151243	3347	60.61
BSTS1.bin.44	66.44	0.67	Gradient Boost (General Model)	11	0.939	5389	321.186	1322687	0.58	1291	None	269	1322687	0	4917.05	5389	2607	38570	2014	57.93
BSTS1.bin.51	83.51	1.46	Gradient Boost (General Model)	11	0.911	7641	309.296	1703111	0.47	1675	None	282	1703111	0	6039.4	7641	3085	23021	2008	47.03
BSTS1.bin.52	88.1	0.08	Neural Network (Specific Model)	11	0.926	67468	343.107	2324105	0.48	2096	None	55	2324105	0	42256.4	67468	23637	127906	2050	47.95
BSTS1.bin.54	99.94	0.05	Neural Network (Specific Model)	11	0.918	44808	351.417	2149345	0.51	1874	None	65	2149345	0	33066.8	44808	15198	101680	2625	50.5
BSTS1.bin.59	82.87	0.66	Gradient Boost (General Model)	11	0.904	22020	313.297	1455520	0.42	1402	None	102	1455520	0	14269.8	22020	7082	79681	2055	41.92
BSTS1.bin.65	80.13	1.14	Neural Network (Specific Model)	11	0.899	24798	335.285	2225857	0.45	1992	None	125	2225857	0	17806.9	24798	9495	71132	2078	45.02
BSTS1.bin.69	81.86	3.06	Neural Network (Specific Model)	11	0.894	8272	316.886	1786160	0.54	1682	None	275	1786160	0	6495.13	8272	3171	42208	2015	53.65
BSTS1.bin.77	75.84	0.03	Neural Network (Specific Model)	11	0.918	17876	332.052	1531947	0.43	1414	None	128	1531947	0	11968.3	17876	5771	75382	2073	42.94
BSTS1.bin.78	67.83	1.05	Gradient Boost (General Model)	11	0.855	4271	266.105	1616771	0.52	1737	None	405	1616771	0	3992.03	4271	2458	13541	2010	52.47
BSTS1.bin.85	61.27	0.15	Gradient Boost (General Model)	11	0.92	8036	299.5	1040007	0.41	1066	None	166	1040007	0	6265.1	8036	2927	33783	2021	40.78
BSTS1.bin.93	78.34	0.73	Gradient Boost (General Model)	11	0.939	6933	330.533	1684417	0.53	1598	None	284	1684417	0	5931.05	6933	2992	30653	2005	53.17
BSTS1.bin.94	99.19	0.86	Neural Network (Specific Model)	11	0.89	37536	359.882	2435089	0.52	2010	None	108	2435089	0	22547.1	37536	10077	89226	2048	52.42
BSTS1.bin.95	69.15	0.03	Neural Network (Specific Model)	11	0.906	33278	363.552	1685153	0.56	1402	None	71	1685153	0	23734.5	33278	12483	92224	2129	56.11
BSTS1.bin.97	96.33	0.46	Gradient Boost (General Model)	11	0.913	46248	351.57	1631155	0.64	1415	None	64	1631155	0	25486.8	46248	13023	102754	2231	63.88
BSTS1.bin.98	69.09	0.37	Gradient Boost (General Model)	11	0.92	3994	280.461	1344837	0.48	1473	None	358	1344837	0	3756.53	3994	2338	13534	2003	48.37
BSTS10.bin.101	60.99	0.14	Neural Network (Specific Model)	11	0.896	5318	274.756	1454807	0.54	1584	None	307	1454807	0	4738.79	5318	2594	20302	2018	53.93
BSTS10.bin.102	68.05	0.17	Neural Network (Specific Model)	11	0.901	70448	384.326	1869443	0.53	1463	None	45	1869443	0	41543.2	70448	21836	153570	2211	53.07
BSTS10.bin.103	86.43	1.27	Neural Network (Specific Model)	11	0.901	25031	312.761	3359100	0.43	3231	None	236	3359100	0	14233.5	25031	6252	71106	2040	43.31
BSTS10.bin.110	66.86	0.11	Neural Network (Specific Model)	11	0.9	8552	332.479	1606499	0.49	1452	None	238	1606499	0	6750	8552	3443	29361	2001	49.26
BSTS10.bin.114	93.77	0.89	Gradient Boost (General Model)	11	0.915	51681	333.354	1643875	0.61	1506	None	61	1643875	0	26948.8	51681	13237	116215	2105	60.94
BSTS10.bin.13	84.34	0.54	Neural Network (Specific Model)	11	0.91	46558	343.657	1942703	0.54	1717	None	58	1942703	0	33494.9	46558	15858	134859	4290	53.91
BSTS10.bin.133	62.3	0.24	Neural Network (Specific Model)	11	0.925	11466	329.178	1510970	0.49	1418	None	180	1510970	0	8394.28	11466	4104	37380	2027	49.45
BSTS10.bin.139	80.51	3.14	Neural Network (Specific Model)	11	0.897	69563	309.313	2331077	0.51	2257	None	53	2331077	0	43982.6	69563	18521	203261	2895	51.36
BSTS10.bin.141	80.57	0.93	Neural Network (Specific Model)	11	0.879	35092	308.19	2385373	0.53	2272	None	95	2385373	0	25109.2	35092	13431	106252	2134	53.09
BSTS10.bin.144	83.02	0.95	Neural Network (Specific Model)	11	0.901	7341	301.338	1532617	0.53	1529	None	246	1532617	0	6230.15	7341	3339	27247	2010	52.59
BSTS10.bin.17	71.38	0	Neural Network (Specific Model)	11	0.91	26698	380.883	2017219	0.54	1609	None	93	2017219	0	21690.5	26698	10828	121148	2269	54.29
BSTS10.bin.20	72.95	1.42	Gradient Boost (General Model)	11	0.874	4689	289.135	1215346	0.42	1226	None	281	1215346	0	4325.07	4689	2412	14133	2006	41.72
BSTS10.bin.22	56.66	0.12	Neural Network (Specific Model)	11	0.909	82214	362.244	1281099	0.45	1073	None	23	1281099	0	55700	82214	28403	186812	2172	44.66
BSTS10.bin.27	87.5	1.77	Gradient Boost (General Model)	11	0.889	8706	289.475	2791866	0.55	2863	None	396	2791866	0	7050.17	8706	3364	46129	2003	54.7
BSTS10.bin.29	57.06	0.14	Gradient Boost (General Model)	11	0.902	4129	283.018	1041723	0.58	1109	None	270	1041723	0	3858.23	4129	2356	14163	2017	57.52
BSTS10.bin.33	93.98	4.26	Gradient Boost (General Model)	11	0.922	15152	343.385	2175508	0.53	1950	None	206	2175508	0	10560.7	15152	4990	62413	2083	53.35
BSTS10.bin.34	96.93	1.1	Gradient Boost (General Model)	11	0.839	22890	309.292	2569313	0.41	2328	None	214	2569313	0	12006.1	22890	4302	95665	2011	40.64
BSTS10.bin.37	91.72	0.37	Neural Network (Specific Model)	11	0.875	23605	313.171	2288856	0.44	2135	None	173	2288856	0	13230.4	23605	5511	62657	2030	44
BSTS10.bin.38	85.45	2.14	Gradient Boost (General Model)	11	0.886	25348	336.498	3485385	0.5	3063	None	225	3485385	0	15490.6	25348	7779	83744	2042	49.83
BSTS10.bin.41	85.26	3.51	Gradient Boost (General Model)	11	0.932	7436	322.117	1998804	0.54	1932	None	317	1998804	0	6305.38	7436	3436	28179	2015	53.86
BSTS10.bin.43	81	0.18	Neural Network (Specific Model)	11	0.919	8160	314.921	2287497	0.48	2228	None	362	2287497	0	6319.05	8160	3033	38092	2004	48.39
BSTS10.bin.45	76.04	2.88	Gradient Boost (General Model)	11	0.891	10591	308.547	1985365	0.62	1913	None	232	1985365	0	8557.61	10591	4043	35699	2016	61.62
BSTS10.bin.48	80.6	0.91	Neural Network (Specific Model)	11	0.906	21646	317.797	2451816	0.45	2335	None	179	2451816	0	13697.3	21646	6099	96879	2029	45.43
BSTS10.bin.53	94.32	2.01	Gradient Boost (General Model)	11	0.878	10373	313.333	1799049	0.55	1682	None	221	1799049	0	8140.49	10373	4061	29862	2024	55.32
BSTS10.bin.57	70.65	0.53	Gradient Boost (General Model)	11	0.872	5715	289.493	1645406	0.48	1655	None	332	1645406	0	4956.04	5715	2657	29854	2003	48.32
BSTS10.bin.58	84.81	0.19	Neural Network (Specific Model)	11	0.924	47255	343.315	2481796	0.47	2230	None	97	2481796	0	25585.5	47255	12717	245110	2019	46.76
BSTS10.bin.6	85.51	1.95	Neural Network (Specific Model)	11	0.92	11845	305.554	2359037	0.48	2372	None	260	2359037	0	9073.22	11845	4711	44931	2002	47.88
BSTS10.bin.62	77.39	3.27	Gradient Boost (General Model)	11	0.889	7237	322.851	1481939	0.61	1362	None	249	1481939	0	5951.56	7237	2949	21584	2009	60.97
BSTS10.bin.64	78.88	3.4	Neural Network (Specific Model)	11	0.903	8811	340.17	2004714	0.53	1775	None	305	2004714	0	6572.83	8811	3344	36466	2010	53.23
BSTS10.bin.65	83.53	0.31	Neural Network (Specific Model)	11	0.907	23597	366.756	2887706	0.51	2385	None	186	2887706	0	15525.3	23597	7576	60023	2019	51.15
BSTS10.bin.66	82.71	0.24	Gradient Boost (General Model)	11	0.928	5031	309.017	1707627	0.5	1712	None	381	1707627	0	4481.96	5031	2576	17947	2022	49.97
BSTS10.bin.7	98.73	1.56	Gradient Boost (General Model)	11	0.906	23837	305.408	1907459	0.42	1890	None	141	1907459	0	13528.1	23837	5940	101027	2028	41.69
BSTS10.bin.72	91.15	0.37	Gradient Boost (General Model)	11	0.882	11592	314.339	1810057	0.47	1695	None	215	1810057	0	8418.87	11592	3699	45538	2000	47.46
BSTS10.bin.86	92.65	0.97	Gradient Boost (General Model)	11	0.871	53691	336.838	3191086	0.42	2753	None	92	3191086	0	34685.7	53691	18083	109070	2075	41.62
BSTS10.bin.87	84.62	2.15	Gradient Boost (General Model)	11	0.924	6399	289.369	1979909	0.48	2111	None	365	1979909	0	5424.41	6399	2858	33064	2003	48.09
BSTS10.bin.90	96.42	3.42	Gradient Boost (General Model)	11	0.863	45147	309.01	3184501	0.6	2968	None	147	3184501	0	21663.3	45147	11869	109229	2034	59.73
BSTS10.bin.91	69.69	3.53	Gradient Boost (General Model)	11	0.918	3971	275.902	1882936	0.45	2092	None	497	1882936	0	3788.6	3971	2284	18367	2004	44.83
BSTS10.bin.96	51.56	0.3	Neural Network (Specific Model)	11	0.902	23067	334.041	1386794	0.46	1249	None	86	1386794	0	16125.5	23067	8445	75138	2039	45.84
BSTS10.bin.97	94.52	0.05	Neural Network (Specific Model)	11	0.908	115635	330.917	3227123	0.47	2955	None	43	3227123	0	75049.4	115635	44427	413061	2447	46.65
BSTS10.bin.99	95.93	1.84	Gradient Boost (General Model)	11	0.871	98984	303.542	2458787	0.52	2354	None	39	2458787	0	63045.8	98984	29779	196105	3363	52.37
BSTS11.bin.101	99.09	1.11	Gradient Boost (General Model)	11	0.893	58569	333.352	3462523	0.51	3099	None	96	3462523	0	36067.9	58569	17624	173850	2692	50.64
BSTS11.bin.103	80.76	1.53	Gradient Boost (General Model)	11	0.91	9168	306.512	1446913	0.56	1433	None	208	1446913	0	6956.31	9168	3131	44656	2008	56.13
BSTS11.bin.107	75.17	0.99	Neural Network (Specific Model)	11	0.928	12232	340.53	1922877	0.47	1749	None	204	1922877	0	9425.87	12232	4807	47458	2022	47.4
BSTS11.bin.109	59.69	0.33	Neural Network (Specific Model)	11	0.914	5519	287.106	1437858	0.58	1529	None	290	1437858	0	4958.13	5519	2736	31283	2000	57.59
BSTS11.bin.11	72.37	1.05	Neural Network (Specific Model)	11	0.907	22012	344.869	2289975	0.46	2011	None	159	2289975	0	14402.4	22012	6881	62362	2086	46.04
BSTS11.bin.114	56.11	0.93	Neural Network (Specific Model)	11	0.941	5348	315.068	1221314	0.5	1220	None	256	1221314	0	4770.76	5348	2638	16953	2001	50.34
BSTS11.bin.116	89.9	0.08	Gradient Boost (General Model)	11	0.923	20210	338.633	2514232	0.49	2287	None	188	2514232	0	13373.6	20210	6512	75703	2063	49.08
BSTS11.bin.117	97.26	0.72	Gradient Boost (General Model)	11	0.881	51721	359.284	1651883	0.6	1351	None	54	1651883	0	30590.4	51721	15523	129565	2016	60.38
BSTS11.bin.122	92.16	1.67	Gradient Boost (General Model)	11	0.878	68348	328.145	3881439	0.5	3467	None	96	3881439	0	40431.7	68348	20308	152675	2245	50.01
BSTS11.bin.123	82.86	0	Neural Network (Specific Model)	11	0.892	60794	351.373	1843875	0.5	1562	None	41	1843875	0	44972.6	60794	23586	171821	2952	50.17
BSTS11.bin.126	90.57	1.09	Neural Network (Specific Model)	11	0.924	25312	349.298	2285796	0.53	2020	None	134	2285796	0	17058.2	25312	9389	73800	2029	53.08
BSTS11.bin.132	84.03	2.04	Neural Network (Specific Model)	11	0.925	12849	340.011	2085206	0.51	1894	None	221	2085206	0	9435.32	12849	4496	34870	2113	51.3
BSTS11.bin.134	87.19	3.43	Gradient Boost (General Model)	11	0.853	6640	277.989	2244680	0.58	2304	None	415	2244680	0	5408.87	6640	2788	17406	2011	57.51
BSTS11.bin.137	97.78	1.76	Gradient Boost (General Model)	11	0.901	93027	335.083	3187384	0.49	2861	None	54	3187384	0	59025.6	93027	35110	303806	2026	48.96
BSTS11.bin.138	93.77	3.19	Neural Network (Specific Model)	11	0.912	22830	349.101	2315079	0.51	2018	None	167	2315079	0	13862.8	22830	6349	63561	2024	51.21
BSTS11.bin.144	59.93	1.62	Gradient Boost (General Model)	11	0.879	5292	276.622	1407964	0.43	1494	None	305	1407964	0	4616.28	5292	2586	19902	2008	42.91
BSTS11.bin.146	72.39	4.27	Neural Network (Specific Model)	11	0.919	5814	298.418	1693942	0.51	1743	None	329	1693942	0	5148.76	5814	2822	19013	2004	50.8
BSTS11.bin.147	83.48	3.16	Neural Network (Specific Model)	11	0.903	28666	326.551	2126933	0.48	1964	None	111	2126933	0	19161.6	28666	10640	61465	2269	48.48
BSTS11.bin.149	75.06	0.28	Gradient Boost (General Model)	11	0.93	15331	340.501	2225761	0.49	2029	None	219	2225761	0	10163.3	15331	4250	80056	2022	49.16
BSTS11.bin.150	84.34	0.05	Neural Network (Specific Model)	11	0.909	86386	351.613	1821227	0.49	1571	None	28	1821227	0	65043.8	86386	36155	183763	7467	49.06
BSTS11.bin.156	93.5	1.77	Gradient Boost (General Model)	11	0.864	52959	306.37	2691130	0.52	2532	None	79	2691130	0	34064.9	52959	17494	131563	2660	51.52
BSTS11.bin.16	81.16	0.34	Neural Network (Specific Model)	11	0.92	16667	332.45	1739355	0.55	1608	None	143	1739355	0	12163.3	16667	6124	65626	2144	54.68
BSTS11.bin.2	87.08	0.72	Gradient Boost (General Model)	11	0.904	29752	329.765	2498003	0.45	2286	None	111	2498003	0	22504.5	29752	12006	114993	2216	44.54
BSTS11.bin.25	53.26	0.26	Gradient Boost (General Model)	11	0.858	3952	254.563	375323	0.4	423	None	95	375323	0	3950.77	3952	2510	11365	2049	39.63
BSTS11.bin.28	84.13	2.04	Neural Network (Specific Model)	11	0.899	7763	304.508	2039731	0.48	2010	None	316	2039731	0	6454.84	7763	3427	30275	2024	47.84
BSTS11.bin.4	87.96	0.98	Neural Network (Specific Model)	11	0.896	48856	365.09	2122887	0.47	1738	None	73	2122887	0	29080.6	48856	13127	187006	2417	46.86
BSTS11.bin.40	82.32	0.09	Neural Network (Specific Model)	11	0.875	75272	321.322	2358205	0.54	2144	None	43	2358205	0	54842	75272	38133	147057	3516	53.8
BSTS11.bin.52	97.44	2.63	Gradient Boost (General Model)	11	0.899	17570	315.577	1707114	0.59	1622	None	154	1707114	0	11085.2	17570	5299	44882	2015	59.48
BSTS11.bin.54	80.94	1.04	Gradient Boost (General Model)	11	0.909	14325	332.142	1839281	0.46	1679	None	187	1839281	0	9835.73	14325	4940	56244	2026	45.6
BSTS11.bin.55	82.29	2.2	Neural Network (Specific Model)	11	0.91	15818	351.952	1722789	0.47	1486	None	154	1722789	0	11186.9	15818	4947	54285	2033	46.86
BSTS11.bin.56	93.68	3.84	Gradient Boost (General Model)	11	0.903	25460	309.595	1952196	0.41	1902	None	118	1952196	0	16544	25460	8580	82457	2034	41.34
BSTS11.bin.59	80.08	1.93	Gradient Boost (General Model)	11	0.924	5714	291.146	1975414	0.48	2094	None	379	1975414	0	5212.17	5714	2863	26325	2008	48.16
BSTS11.bin.61	85.83	0.18	Neural Network (Specific Model)	11	0.873	16203	301.137	2292232	0.44	2219	None	244	2292232	0	9394.39	16203	3651	76154	2035	44
BSTS11.bin.68	59.12	0.83	Neural Network (Specific Model)	11	0.915	28155	352.665	1560746	0.57	1352	None	79	1560746	0	19756.3	28155	9445	105756	2370	56.83
BSTS11.bin.7	86.85	1.44	Neural Network (Specific Model)	11	0.913	26920	348.214	2575911	0.47	2254	None	150	2575911	0	17172.7	26920	8969	97268	2009	47.23
BSTS11.bin.71	85.96	1.76	Neural Network (Specific Model)	11	0.918	13721	338.744	2206811	0.52	1997	None	209	2206811	0	10558.9	13721	5575	82593	2028	52.44
BSTS11.bin.74	69.84	1.92	Neural Network (Specific Model)	11	0.882	7283	278.898	2137831	0.45	2257	None	374	2137831	0	5716.13	7283	2792	30695	2003	45.47
BSTS11.bin.80	87.11	0.23	Neural Network (Specific Model)	11	0.895	10533	288.952	1724554	0.55	1784	None	227	1724554	0	7597.15	10533	3573	36473	2011	54.9
BSTS11.bin.90	82.95	0.45	Neural Network (Specific Model)	11	0.896	29798	364.211	2593974	0.46	2129	None	129	2593974	0	20108.3	29798	9274	86680	2071	46.46
BSTS11.bin.91	78.83	2.58	Gradient Boost (General Model)	11	0.911	23508	331.059	2586670	0.46	2377	None	174	2586670	0	14865.9	23508	7489	52565	2005	46.25
BSTS12.bin.111	62.17	1.69	Neural Network (Specific Model)	11	0.925	13203	338.479	1416823	0.55	1293	None	135	1416823	0	10495	13203	5119	42444	2136	54.82
BSTS12.bin.117	78	2.96	Gradient Boost (General Model)	11	0.917	7325	312.668	1356380	0.56	1329	None	229	1356380	0	5923.06	7325	2968	30662	2006	56.36
BSTS12.bin.121	73.07	0.04	Neural Network (Specific Model)	11	0.907	37817	350.511	1824293	0.5	1576	None	67	1824293	0	27228.2	37817	13793	84017	3667	49.83
BSTS12.bin.125	65.75	0	Neural Network (Specific Model)	11	0.876	193636	334.343	1833468	0.56	1605	None	16	1833468	0	114592	193636	93224	361301	3854	55.99
BSTS12.bin.128	81.29	2.86	Neural Network (Specific Model)	11	0.896	19145	314.025	2148671	0.51	2047	None	167	2148671	0	12866.3	19145	5729	55721	2097	50.71
BSTS12.bin.129	63.74	0.02	Neural Network (Specific Model)	11	0.913	81414	316.636	1667560	0.49	1606	None	37	1667560	0	45069.2	81414	31676	164640	2630	49.12
BSTS12.bin.13	84.79	4.49	Neural Network (Specific Model)	11	0.925	12863	336.529	2552171	0.48	2343	None	258	2552171	0	9892.14	12863	5196	76332	2042	47.71
BSTS12.bin.131	55.83	0	Neural Network (Specific Model)	11	0.846	24148	297.043	2031210	0.45	1932	None	116	2031210	0	17510.4	24148	8996	90281	2177	45.06
BSTS12.bin.139	92.5	1.33	Gradient Boost (General Model)	11	0.905	27476	327.55	2383269	0.46	2199	None	125	2383269	0	19066.2	27476	9603	104542	2117	45.72
BSTS12.bin.145	98.19	0.18	Neural Network (Specific Model)	11	0.892	72830	370.892	2504286	0.52	2010	None	46	2504286	0	54441	72830	29106	174006	6682	52.01
BSTS12.bin.147	88.15	2.45	Gradient Boost (General Model)	11	0.913	14207	319.96	1416216	0.56	1349	None	153	1416216	0	9256.31	14207	4209	54004	2004	56.02
BSTS12.bin.152	78.5	0.72	Neural Network (Specific Model)	11	0.857	6429	298.636	2220371	0.46	2128	None	408	2220371	0	5442.09	6429	2891	32664	2001	45.95
BSTS12.bin.17	90.05	0.12	Gradient Boost (General Model)	11	0.905	117232	338.41	2612871	0.44	2333	None	42	2612871	0	62211.2	117232	35420	315677	2121	44.24
BSTS12.bin.21	80.15	0.1	Neural Network (Specific Model)	11	0.928	46711	363.933	2109020	0.47	1794	None	69	2109020	0	30565.5	46711	16478	133902	2548	46.55
BSTS12.bin.22	96.1	1.95	Gradient Boost (General Model)	11	0.855	13021	292.237	2328973	0.6	2276	None	247	2328973	0	9429.04	13021	4446	58008	2026	59.7
BSTS12.bin.31	72.33	0.01	Neural Network (Specific Model)	11	0.9	72613	352.014	1521612	0.47	1299	None	33	1521612	0	46109.4	72613	26080	167751	2129	47.23
BSTS12.bin.47	82.55	0.23	Neural Network (Specific Model)	11	0.82	26758	315.094	1827567	0.42	1587	None	108	1827567	0	16921.9	26758	9337	77257	2015	41.57
BSTS12.bin.48	86.78	2.92	Gradient Boost (General Model)	11	0.907	5658	284.131	1792655	0.55	1911	None	367	1792655	0	4884.62	5658	2627	24806	2006	55.14
BSTS12.bin.50	70.12	3.8	Neural Network (Specific Model)	11	0.921	7801	339.086	1850085	0.53	1678	None	290	1850085	0	6379.6	7801	3314	36895	2016	52.87
BSTS12.bin.62	92.51	1.77	Neural Network (Specific Model)	11	0.902	26052	306.851	2723591	0.58	2672	None	170	2723591	0	16021.1	26052	7012	86198	2000	57.92
BSTS12.bin.67	97.19	0.55	Gradient Boost (General Model)	11	0.918	28542	336.644	2440222	0.45	2221	None	131	2440222	0	18627.7	28542	9257	109098	2133	44.74
BSTS12.bin.78	96.43	2.27	Gradient Boost (General Model)	11	0.878	88957	328.706	4291599	0.5	3829	None	85	4291599	0	50489.4	88957	28076	221918	2146	49.58
BSTS12.bin.92	85.94	0.42	Neural Network (Specific Model)	11	0.898	15223	297.317	1749953	0.55	1765	None	167	1749953	0	10478.8	15223	4887	66879	2022	55.09
BSTS12.bin.94	74.71	3.76	Gradient Boost (General Model)	11	0.92	13877	323.823	1974290	0.49	1873	None	211	1974290	0	9356.82	13877	4260	63102	2039	49.42
BSTS12.bin.97	78.23	1.56	Neural Network (Specific Model)	11	0.899	7093	300.923	1923192	0.48	1918	None	316	1923192	0	6086.05	7093	3180	26109	2006	47.8
BSTS12.bin.99	96.01	2.83	Gradient Boost (General Model)	11	0.887	67103	336.686	3578530	0.42	3146	None	90	3578530	0	39761.4	67103	20230	138906	2404	41.64
BSTS13.bin.102	90.85	0.63	Neural Network (Specific Model)	11	0.927	13044	338.245	2190209	0.54	2004	None	213	2190209	0	10282.7	13044	5224	49452	2235	53.57
BSTS13.bin.103	70.69	2.19	Neural Network (Specific Model)	11	0.931	10804	318.931	1395550	0.44	1360	None	176	1395550	0	7929.26	10804	3145	70847	2035	43.6
BSTS13.bin.105	77.27	2.27	Gradient Boost (General Model)	11	0.885	8102	294.828	2212735	0.57	2218	None	347	2212735	0	6376.76	8102	3032	38271	2002	56.97
BSTS13.bin.108	97.2	1.62	Gradient Boost (General Model)	11	0.904	37568	321.969	1884660	0.57	1766	None	85	1884660	0	22172.5	37568	9932	129997	2343	57.08
BSTS13.bin.11	82.2	1.44	Gradient Boost (General Model)	11	0.883	9104	304.907	1780583	0.45	1722	None	252	1780583	0	7065.81	9104	3389	35890	2023	45.14
BSTS13.bin.113	61.61	0.64	Gradient Boost (General Model)	11	0.915	5100	300.06	950989	0.47	968	None	205	950989	0	4638.97	5100	2706	16367	2000	46.96
BSTS13.bin.117	89.37	2.32	Gradient Boost (General Model)	11	0.912	14095	328.346	1427545	0.56	1323	None	148	1427545	0	9645.57	14095	4346	44357	2028	56.14
BSTS13.bin.118	51.86	0.06	Neural Network (Specific Model)	11	0.899	58558	372.325	1306366	0.51	1053	None	40	1306366	0	32659.2	58558	13909	111776	2343	51.08
BSTS13.bin.123	71.11	1.77	Neural Network (Specific Model)	11	0.91	15383	350.063	1733172	0.53	1503	None	151	1733172	0	11478	15383	5375	61726	2098	52.71
BSTS13.bin.132	59.67	1.66	Neural Network (Specific Model)	11	0.88	14250	332.325	1244903	0.44	1100	None	138	1244903	0	9021.04	14250	3480	58258	2052	44.36
BSTS13.bin.134	94.38	2.85	Gradient Boost (General Model)	11	0.899	9473	300.471	2589282	0.53	2586	None	357	2589282	0	7252.89	9473	3260	39348	2030	52.72
BSTS13.bin.138	67.46	1.4	Neural Network (Specific Model)	11	0.91	6733	303.813	1185034	0.58	1185	None	214	1185034	0	5537.54	6733	2747	22340	2002	58.07
BSTS13.bin.143	83.87	0.74	Gradient Boost (General Model)	11	0.926	7239	305.603	1215418	0.57	1230	None	209	1215418	0	5815.4	7239	3016	24903	2012	57.36
BSTS13.bin.149	70.47	2.67	Neural Network (Specific Model)	11	0.915	9406	334.024	2002835	0.46	1831	None	268	2002835	0	7473.27	9406	3482	37078	2005	46.21
BSTS13.bin.15	72.52	0.5	Neural Network (Specific Model)	11	0.876	11003	306.399	1869992	0.45	1785	None	253	1869992	0	7391.27	11003	3161	78013	2009	44.99
BSTS13.bin.152	81.32	3.28	Neural Network (Specific Model)	11	0.916	13157	354.389	2059013	0.5	1776	None	202	2059013	0	10193.1	13157	4615	39033	2029	50.44
BSTS13.bin.155	71.7	0.91	Neural Network (Specific Model)	11	0.942	7220	289.683	1461284	0.57	1588	None	252	1461284	0	5798.75	7220	2990	37884	2049	57.47
BSTS13.bin.160	74.64	2.94	Gradient Boost (General Model)	11	0.919	8626	352.506	2527071	0.52	2200	None	374	2527071	0	6756.87	8626	3414	41168	2006	52.48
BSTS13.bin.165	63.09	0.09	Gradient Boost (General Model)	11	0.883	5209	289.462	1517929	0.46	1546	None	337	1517929	0	4504.24	5209	2453	15008	2002	45.71
BSTS13.bin.168	61.38	1.83	Neural Network (Specific Model)	11	0.9	7980	297.549	1835269	0.52	1855	None	284	1835269	0	6462.21	7980	3185	29334	2005	51.81
BSTS13.bin.169	90.76	0.73	Gradient Boost (General Model)	11	0.871	7517	287.655	2042455	0.5	2065	None	328	2042455	0	6227	7517	3221	23942	2001	49.66
BSTS13.bin.177	83.88	0.64	Gradient Boost (General Model)	11	0.9	6492	280.506	1621964	0.51	1738	None	298	1621964	0	5442.83	6492	2797	30487	2020	50.55
BSTS13.bin.2	66.53	0.04	Gradient Boost (General Model)	11	0.911	6421	282.124	1409356	0.48	1520	None	257	1409356	0	5483.88	6421	2832	26558	2005	47.58
BSTS13.bin.20	99.89	0.22	Neural Network (Specific Model)	11	0.872	59935	324.988	2677003	0.53	2401	None	79	2677003	0	33886.1	59935	19574	142768	2099	52.77
BSTS13.bin.24	85.54	0.61	Neural Network (Specific Model)	11	0.918	13438	341.309	1944465	0.53	1746	None	198	1944465	0	9820.53	13438	4714	39484	2189	53.32
BSTS13.bin.25	64.38	1.94	Neural Network (Specific Model)	11	0.917	4798	305.843	1474488	0.46	1477	None	348	1474488	0	4237.03	4798	2520	12888	2007	45.98
BSTS13.bin.3	69.9	0.76	Gradient Boost (General Model)	11	0.93	5506	331.76	1633881	0.57	1529	None	344	1633881	0	4749.65	5506	2600	17431	2004	57.4
BSTS13.bin.31	63.69	0.05	Neural Network (Specific Model)	11	0.94	18570	368.606	1365369	0.51	1163	None	95	1365369	0	14372.3	18570	7575	43429	2290	51.03
BSTS13.bin.33	99.51	0.08	Neural Network (Specific Model)	11	0.901	22844	322.633	2146372	0.55	2002	None	152	2146372	0	14120.9	22844	6762	79263	2037	54.76
BSTS13.bin.39	94.08	0.34	Gradient Boost (General Model)	11	0.866	23603	316.615	2017976	0.56	1845	None	135	2017976	0	14948	23603	7918	89139	2016	56.1
BSTS13.bin.4	99.67	0.02	Neural Network (Specific Model)	11	0.908	41445	315.914	2453230	0.52	2356	None	92	2453230	0	26665.5	41445	15799	110769	2076	52.41
BSTS13.bin.41	74.05	3.23	Neural Network (Specific Model)	11	0.923	6368	316.936	1707041	0.49	1660	None	321	1707041	0	5317.88	6368	2896	22997	2002	49.29
BSTS13.bin.5	67.7	2.91	Neural Network (Specific Model)	11	0.892	17068	300.803	614886	0.51	609	None	53	614886	0	11601.6	17068	6080	35656	2239	51.14
BSTS13.bin.50	86.78	3.52	Neural Network (Specific Model)	11	0.901	12889	329.309	1941552	0.51	1774	None	209	1941552	0	9289.72	12889	4111	66860	2014	50.57
BSTS13.bin.52	87.52	2.79	Gradient Boost (General Model)	11	0.858	6756	287.423	2170947	0.52	2168	None	385	2170947	0	5638.82	6756	3011	22535	2004	52.43
BSTS13.bin.57	75.14	2.16	Neural Network (Specific Model)	11	0.909	20491	376.638	2857040	0.52	2300	None	194	2857040	0	14727	20491	7529	71245	2002	51.64
BSTS13.bin.59	72.08	2.81	Neural Network (Specific Model)	11	0.895	6411	320.258	1752250	0.62	1635	None	328	1752250	0	5342.23	6411	2813	36656	2000	62.48
BSTS13.bin.61	68.96	2.8	Gradient Boost (General Model)	11	0.934	4896	318.092	1632209	0.55	1601	None	363	1632209	0	4496.44	4896	2527	22337	2012	54.68
BSTS13.bin.64	74.9	2.06	Gradient Boost (General Model)	11	0.915	5460	291.672	1826250	0.54	1913	None	379	1826250	0	4818.6	5460	2691	21334	2027	53.7
BSTS13.bin.65	86.59	0.64	Neural Network (Specific Model)	11	0.935	12379	352.33	2351619	0.54	2083	None	260	2351619	0	9044.69	12379	4447	54569	2010	54.17
BSTS13.bin.68	65.03	1.04	Neural Network (Specific Model)	11	0.893	21500	335.629	1407267	0.46	1249	None	122	1407267	0	11535	21500	4442	65849	2088	45.8
BSTS13.bin.78	86.14	0.37	Neural Network (Specific Model)	11	0.917	24966	347.894	2421916	0.54	2131	None	140	2421916	0	17299.4	24966	9430	87329	2127	53.68
BSTS13.bin.95	86.71	2.45	Gradient Boost (General Model)	11	0.909	17679	354.18	1844140	0.52	1579	None	147	1844140	0	12545.2	17679	6191	77356	2082	51.65
BSTS14.bin.101	89.73	4.5	Neural Network (Specific Model)	11	0.875	23965	294.571	2504114	0.53	2483	None	155	2504114	0	16155.6	23965	7275	81015	2147	52.73
BSTS14.bin.102	92.61	2.55	Neural Network (Specific Model)	11	0.889	49757	300.58	2291833	0.52	2263	None	73	2291833	0	31395	49757	15970	115499	2891	51.98
BSTS14.bin.109	91.97	2.12	Neural Network (Specific Model)	11	0.926	13221	337.058	2165872	0.54	1987	None	214	2165872	0	10120.9	13221	4950	43205	2005	53.6
BSTS14.bin.114	67.26	1.79	Neural Network (Specific Model)	11	0.921	15796	354.269	2099425	0.45	1823	None	195	2099425	0	10766.3	15796	5239	51818	2000	44.96
BSTS14.bin.12	71.59	2.65	Neural Network (Specific Model)	11	0.898	6628	336.893	1565959	0.55	1393	None	277	1565959	0	5653.28	6628	2924	27178	2002	55.22
BSTS14.bin.122	64.78	0.83	Neural Network (Specific Model)	11	0.926	5652	324.32	2003342	0.53	1910	None	406	2003342	0	4934.34	5652	2644	27971	2010	53.11
BSTS14.bin.126	68.5	0.03	Neural Network (Specific Model)	11	0.916	11936	337.957	1700555	0.5	1538	None	187	1700555	0	9093.88	11936	4676	40491	2011	50.17
BSTS14.bin.132	59.37	1.08	Gradient Boost (General Model)	11	0.911	4013	263.331	1322704	0.52	1528	None	349	1322704	0	3789.98	4013	2370	12336	2006	52.23
BSTS14.bin.134	100	0.39	Gradient Boost (General Model)	11	0.856	35429	308.654	1722065	0.47	1595	None	68	1722065	0	25324.5	35429	14298	164805	2049	47.11
BSTS14.bin.136	62.25	1.46	Neural Network (Specific Model)	11	0.93	4976	311.129	1652707	0.54	1650	None	364	1652707	0	4540.4	4976	2691	17339	2018	54.34
BSTS14.bin.137	93.21	2.12	Neural Network (Specific Model)	11	0.893	44056	311.14	2457293	0.52	2355	None	84	2457293	0	29253.5	44056	16189	111286	2059	52.5
BSTS14.bin.14	66.19	1.69	Neural Network (Specific Model)	11	0.905	12128	353.979	1621952	0.52	1383	None	166	1621952	0	9770.79	12128	5194	45981	2007	51.78
BSTS14.bin.142	71.18	0.45	Neural Network (Specific Model)	11	0.911	9710	348.415	1739579	0.54	1519	None	227	1739579	0	7663.34	9710	3673	42327	2045	54.5
BSTS14.bin.15	95.33	0.14	Gradient Boost (General Model)	11	0.907	78117	336.446	2819014	0.44	2538	None	58	2819014	0	48603.7	78117	29142	353607	2255	44.19
BSTS14.bin.20	57.88	1.4	Neural Network (Specific Model)	11	0.895	238261	305.185	1315836	0.52	1288	None	13	1315836	0	101218	238261	36455	293983	14828	51.85
BSTS14.bin.30	58.28	0.1	Neural Network (Specific Model)	11	0.923	6424	316.909	1518916	0.47	1477	None	282	1518916	0	5386.23	6424	2976	18915	2003	46.65
BSTS14.bin.33	84.1	2.01	Gradient Boost (General Model)	11	0.926	96163	369.693	1628603	0.54	1363	None	21	1628603	0	77552.5	96163	38138	243052	21130	53.54
BSTS14.bin.35	83.99	0.34	Neural Network (Specific Model)	11	0.901	56291	347.834	1837172	0.47	1588	None	53	1837172	0	34663.6	56291	15648	134642	2321	46.77
BSTS14.bin.36	73.13	1.88	Neural Network (Specific Model)	11	0.882	35642	302.801	2135157	0.52	2079	None	106	2135157	0	20143	35642	10291	125692	2088	52.05
BSTS14.bin.38	88.4	2.9	Gradient Boost (General Model)	11	0.901	37919	323.625	2126508	0.63	1977	None	83	2126508	0	25620.6	37919	12269	144134	2004	63.09
BSTS14.bin.39	94.91	4.73	Gradient Boost (General Model)	11	0.848	11317	295.537	3177101	0.45	3044	None	368	3177101	0	8633.43	11317	4011	50251	2015	45.09
BSTS14.bin.43	73.68	2.19	Gradient Boost (General Model)	11	0.891	5639	317.137	1288491	0.61	1209	None	272	1288491	0	4737.1	5639	2482	18409	2003	61.18
BSTS14.bin.44	70.13	1.19	Neural Network (Specific Model)	11	0.906	32747	348.964	1715788	0.46	1488	None	81	1715788	0	21182.6	32747	9318	146248	2035	45.78
BSTS14.bin.47	91.04	2.11	Gradient Boost (General Model)	11	0.909	13526	318.696	2235306	0.46	2128	None	226	2235306	0	9890.73	13526	4684	58101	2015	45.83
BSTS14.bin.51	91.74	1.43	Gradient Boost (General Model)	11	0.899	36278	334.338	3356976	0.51	3013	None	143	3356976	0	23475.4	36278	12472	123105	2050	50.95
BSTS14.bin.53	96.19	3.19	Gradient Boost (General Model)	11	0.903	11157	293.087	1768878	0.43	1820	None	236	1768878	0	7495.25	11157	2999	73383	2012	42.53
BSTS14.bin.59	81.23	3.96	Neural Network (Specific Model)	11	0.915	8640	307.784	2905300	0.46	2886	None	461	2905300	0	6302.17	8640	2937	29685	2007	46.22
BSTS14.bin.60	98.16	2.04	Gradient Boost (General Model)	11	0.879	17625	313.014	2252228	0.54	2112	None	165	2252228	0	13649.9	17625	6806	55574	2226	54.31
BSTS14.bin.61	85.72	3.46	Gradient Boost (General Model)	11	0.895	12874	299.041	1647149	0.63	1645	None	174	1647149	0	9466.37	12874	4339	53617	2019	63.24
BSTS14.bin.75	94.63	3.59	Gradient Boost (General Model)	11	0.864	7006	283.38	2727338	0.45	2777	None	482	2727338	0	5658.38	7006	2805	29634	2026	45.25
BSTS14.bin.77	57.67	0.61	Neural Network (Specific Model)	11	0.903	10432	354.797	1898208	0.48	1612	None	234	1898208	0	8112	10432	4035	40360	2016	47.8
BSTS14.bin.79	98.64	0.32	Neural Network (Specific Model)	11	0.936	59933	350.773	2169986	0.51	1936	None	49	2169986	0	44285.4	59933	24686	165150	2108	50.97
BSTS14.bin.83	97.49	0.18	Neural Network (Specific Model)	11	0.918	37201	363.017	2065955	0.55	1745	None	79	2065955	0	26151.3	37201	12091	147547	3257	55.23
BSTS14.bin.85	74.38	1.44	Neural Network (Specific Model)	11	0.903	6062	302.582	1847064	0.48	1841	None	357	1847064	0	5173.85	6062	2895	24492	2002	47.88
BSTS14.bin.89	57.84	0.66	Gradient Boost (General Model)	11	0.888	4258	286.631	1392117	0.52	1440	None	360	1392117	0	3866.99	4258	2416	9612	2001	52.11
BSTS14.bin.9	73.06	2.32	Gradient Boost (General Model)	11	0.907	5376	304.85	1476379	0.44	1467	None	296	1476379	0	4987.77	5376	2829	17515	2009	43.84
BSTS14.bin.90	64.14	0.12	Neural Network (Specific Model)	11	0.91	17011	318.983	1501323	0.57	1430	None	118	1501323	0	12723.1	17011	5866	41940	2380	56.79
BSTS14.bin.91	97.4	1.96	Neural Network (Specific Model)	11	0.892	33433	315.988	2161580	0.53	2036	None	105	2161580	0	20586.5	33433	9467	132805	2170	53.27
BSTS14.bin.94	71.28	0.47	Neural Network (Specific Model)	11	0.891	25923	337.462	2302136	0.44	2028	None	126	2302136	0	18270.9	25923	10769	79946	2086	43.82
BSTS15.bin.10	97.49	2.89	Gradient Boost (General Model)	11	0.908	48853	346.394	3193134	0.49	2796	None	96	3193134	0	33261.8	48853	18187	175227	2076	49.14
BSTS15.bin.101	73.58	0.14	Neural Network (Specific Model)	11	0.948	6126	325.578	1561258	0.56	1519	None	302	1561258	0	5169.73	6126	2701	24381	2002	55.7
BSTS15.bin.104	60.08	1.08	Neural Network (Specific Model)	11	0.897	5019	330.663	1412828	0.61	1279	None	304	1412828	0	4647.46	5019	2556	21079	2006	61.07
BSTS15.bin.113	81.75	3.73	Gradient Boost (General Model)	11	0.915	8907	314.783	1322119	0.56	1283	None	179	1322119	0	7386.14	8907	3474	37529	2102	56.19
BSTS15.bin.119	81.03	0.17	Neural Network (Specific Model)	11	0.798	18870	313.92	2114603	0.38	1794	None	189	2114603	0	11188.4	18870	4426	54136	2004	38.22
BSTS15.bin.122	88.15	0.12	Neural Network (Specific Model)	11	0.925	60430	371.73	2386195	0.47	1982	None	62	2386195	0	38487	60430	19707	148911	3110	46.83
BSTS15.bin.123	76.99	4.76	Neural Network (Specific Model)	11	0.916	6086	329.353	1951600	0.51	1811	None	375	1951600	0	5204.27	6086	2815	23009	2004	51.43
BSTS15.bin.124	99.12	0	Neural Network (Specific Model)	11	0.909	65099	353.266	2343919	0.51	2012	None	56	2343919	0	41855.7	65099	18355	306625	4168	51.16
BSTS15.bin.128	90.32	1.15	Gradient Boost (General Model)	11	0.906	59245	322.8	2534665	0.43	2375	None	73	2534665	0	34721.4	59245	23382	135817	2001	43.23
BSTS15.bin.141	78.99	0.26	Gradient Boost (General Model)	11	0.913	10494	298.756	1585367	0.42	1617	None	202	1585367	0	7848.35	10494	3559	34150	2002	41.72
BSTS15.bin.142	75.18	2.43	Neural Network (Specific Model)	11	0.929	6476	308.115	1729050	0.54	1741	None	316	1729050	0	5471.68	6476	3016	21803	2001	54.08
BSTS15.bin.146	89.58	4.03	Neural Network (Specific Model)	11	0.937	20620	352.194	2062864	0.52	1833	None	159	2062864	0	12974	20620	5891	61114	2068	52.25
BSTS15.bin.148	77.08	2.72	Gradient Boost (General Model)	11	0.932	8494	330.179	1733581	0.54	1635	None	262	1733581	0	6616.72	8494	3271	33830	2012	53.64
BSTS15.bin.15	60.49	0.02	Neural Network (Specific Model)	11	0.912	65050	366.685	1649931	0.5	1370	None	36	1649931	0	45831.4	65050	23277	146932	6038	49.71
BSTS15.bin.29	73.36	0.42	Neural Network (Specific Model)	11	0.898	29022	308.773	1861451	0.53	1807	None	93	1861451	0	20015.6	29022	9512	83387	2115	52.8
BSTS15.bin.31	70.59	0.52	Neural Network (Specific Model)	11	0.884	10828	313.861	1694962	0.41	1593	None	232	1694962	0	7305.87	10828	2983	48500	2002	40.98
BSTS15.bin.32	82.51	0.08	Gradient Boost (General Model)	11	0.864	114232	310.665	1894726	0.53	1759	None	28	1894726	0	67668.8	114232	34757	261226	2423	52.53
BSTS15.bin.36	99.94	0.03	Neural Network (Specific Model)	11	0.865	75412	318.227	2727224	0.47	2477	None	94	2727224	0	29013	75412	15498	226235	2006	47.26
BSTS15.bin.43	88.68	3.14	Gradient Boost (General Model)	11	0.936	16447	346.999	2194009	0.51	1978	None	185	2194009	0	11859.5	16447	6060	68271	2022	50.67
BSTS15.bin.6	80.16	0.91	Gradient Boost (General Model)	11	0.879	7277	281.722	2065351	0.53	2151	None	338	2065351	0	6110.51	7277	3081	54000	2000	53.16
BSTS15.bin.64	76.36	3.85	Neural Network (Specific Model)	11	0.924	6730	331.545	2192907	0.54	2041	None	376	2192907	0	5832.2	6730	3016	52988	2006	53.68
BSTS15.bin.7	89.32	0.44	Neural Network (Specific Model)	11	0.887	68157	367.448	2393156	0.52	1927	None	48	2393156	0	49857.4	68157	25972	132166	3665	51.89
BSTS15.bin.71	88.9	1.03	Gradient Boost (General Model)	11	0.881	44655	333.54	3780387	0.5	3334	None	126	3780387	0	30003.1	44655	14988	122552	2014	50.13
BSTS15.bin.74	99.59	2.38	Neural Network (Specific Model)	11	0.898	81088	336.323	3260311	0.45	2907	None	74	3260311	0	44058.3	81088	17937	218227	2446	44.62
BSTS15.bin.88	65.58	0.21	Neural Network (Specific Model)	11	0.903	49852	337.63	2229392	0.44	1991	None	112	2229392	0	19905.3	49852	7562	131301	2020	43.6
BSTS15.bin.94	81.79	3.9	Neural Network (Specific Model)	11	0.903	13268	325.206	1899880	0.5	1762	None	203	1899880	0	9359.01	13268	4309	55115	2019	50.42
BSTS16.bin.102	79.14	3.79	Gradient Boost (General Model)	11	0.941	7248	328.62	1503064	0.51	1438	None	243	1503064	0	6185.45	7248	3110	37630	2001	50.6
BSTS16.bin.109	94.43	0.29	Gradient Boost (General Model)	11	0.913	67350	354.483	1566358	0.56	1347	None	41	1566358	0	38203.9	67350	19340	193108	2089	55.96
BSTS16.bin.116	64.43	0	Neural Network (Specific Model)	11	0.878	84889	320.174	1601748	0.56	1468	None	29	1601748	0	55232.7	84889	32063	312139	2232	56.23
BSTS16.bin.121	94.22	0	Gradient Boost (General Model)	11	0.92	11774	306.922	1376642	0.43	1377	None	151	1376642	0	9116.83	11774	4528	36721	2091	42.91
BSTS16.bin.126	100	0.88	Gradient Boost (General Model)	11	0.915	154227	329.198	2667581	0.47	2476	None	29	2667581	0	91985.6	154227	48281	375864	4356	47.22
BSTS16.bin.2	76.38	0.37	Gradient Boost (General Model)	11	0.869	10412	289.141	1556103	0.54	1562	None	195	1556103	0	7980.02	10412	3890	39372	2060	53.8
BSTS16.bin.22	99.97	0.4	Neural Network (Specific Model)	11	0.887	205749	293.125	2092500	0.41	2114	None	20	2092500	0	104625	205749	55599	431115	4009	40.99
BSTS16.bin.24	91.4	1.7	Gradient Boost (General Model)	11	0.871	8273	284.274	1888449	0.53	1933	None	278	1888449	0	6792.98	8273	3523	31492	2018	52.98
BSTS16.bin.27	62.91	0.12	Neural Network (Specific Model)	11	0.921	15114	323.391	1984642	0.44	1887	None	179	1984642	0	11087.4	15114	6057	40657	2001	44.5
BSTS16.bin.28	68.98	2.4	Neural Network (Specific Model)	11	0.932	5461	315.915	1558340	0.54	1535	None	328	1558340	0	4751.04	5461	2750	19160	2006	53.98
BSTS16.bin.33	79.95	0.37	Neural Network (Specific Model)	11	0.879	13752	295.52	1716423	0.63	1704	None	182	1716423	0	9430.9	13752	4327	51508	2099	63.27
BSTS16.bin.37	80.43	0.37	Neural Network (Specific Model)	11	0.917	22266	339.655	1379072	0.45	1243	None	86	1379072	0	16035.7	22266	8652	63012	2137	45.35
BSTS16.bin.38	100	1.05	Gradient Boost (General Model)	11	0.885	27688	291.917	2881130	0.45	2916	None	157	2881130	0	18351.2	27688	8272	102341	2122	44.9
BSTS16.bin.44	79.17	0	Neural Network (Specific Model)	11	0.893	38237	337.634	2085041	0.43	1842	None	92	2085041	0	22663.5	38237	12192	87984	2046	43.31
BSTS16.bin.5	92.48	2.16	Gradient Boost (General Model)	11	0.911	13842	317.676	1490548	0.56	1427	None	160	1490548	0	9315.92	13842	4111	54733	2045	55.9
BSTS16.bin.51	81.42	4.65	Gradient Boost (General Model)	11	0.919	9127	301	2407351	0.49	2453	None	357	2407351	0	6743.28	9127	3161	50994	2005	48.51
BSTS16.bin.55	84.36	4.72	Gradient Boost (General Model)	11	0.909	6573	309.888	2169905	0.44	2125	None	407	2169905	0	5331.46	6573	2808	24208	2001	43.87
BSTS16.bin.56	79.58	0.24	Neural Network (Specific Model)	11	0.886	36397	356.814	1905345	0.49	1578	None	82	1905345	0	23235.9	36397	11719	83016	2183	49.24
BSTS16.bin.6	99.91	0.03	Neural Network (Specific Model)	11	0.87	62485	309.049	2644426	0.56	2485	None	68	2644426	0	38888.6	62485	20914	207718	2173	56.46
BSTS16.bin.64	83.96	0.06	Neural Network (Specific Model)	11	0.908	50189	340.054	2220953	0.5	1980	None	67	2220953	0	33148.6	50189	14058	120765	5702	50.2
BSTS16.bin.65	68.85	3.43	Gradient Boost (General Model)	11	0.864	6594	250.936	663901	0.45	764	None	114	663901	0	5823.69	6594	3651	18220	2007	45.08
BSTS16.bin.75	80.38	0.09	Gradient Boost (General Model)	11	0.824	5608	295.262	1454901	0.39	1355	None	294	1454901	0	4948.64	5608	2607	31063	2004	39.03
BSTS16.bin.77	97.1	0.94	Gradient Boost (General Model)	11	0.901	142054	332.173	2851109	0.45	2582	None	43	2851109	0	66304.9	142054	38441	258584	2101	44.95
BSTS16.bin.8	88.58	0.82	Gradient Boost (General Model)	11	0.923	7437	294.277	1495035	0.6	1565	None	242	1495035	0	6177.83	7437	3110	25235	2003	60.15
BSTS16.bin.83	88.07	0.13	Gradient Boost (General Model)	11	0.876	10726	288.95	1815339	0.54	1836	None	212	1815339	0	8562.92	10726	4095	45473	2037	53.66
BSTS16.bin.95	79.84	0.6	Neural Network (Specific Model)	11	0.915	25703	302.97	1469119	0.41	1483	None	78	1469119	0	18834.9	25703	10085	137378	2114	40.81
BSTS16.bin.96	61.85	1.49	Gradient Boost (General Model)	11	0.916	7442	289.713	1278796	0.48	1350	None	229	1278796	0	5584.26	7442	2639	22408	2038	47.68
BSTS17.bin.112	80.94	0.87	Gradient Boost (General Model)	11	0.878	7295	283.553	1609678	0.54	1663	None	258	1609678	0	6239.06	7295	3203	34847	2034	53.8
BSTS17.bin.118	89.46	3.59	Neural Network (Specific Model)	11	0.919	24953	316.615	2155141	0.48	2090	None	134	2155141	0	16083.1	24953	7140	80690	2315	48.2
BSTS17.bin.124	60.65	1.84	Gradient Boost (General Model)	11	0.857	5296	296.846	2973626	0.65	2865	None	625	2973626	0	4757.8	5296	2595	33216	2013	65.05
BSTS17.bin.13	79.18	1.35	Gradient Boost (General Model)	11	0.91	7767	315.123	1513360	0.54	1459	None	229	1513360	0	6608.56	7767	3259	27084	2043	53.99
BSTS17.bin.24	96.3	0.07	Gradient Boost (General Model)	11	0.921	15701	311.916	2118730	0.48	2089	None	207	2118730	0	10235.4	15701	4554	64168	2051	48.06
BSTS17.bin.29	88.56	3.46	Gradient Boost (General Model)	11	0.921	12784	316.792	1483813	0.61	1439	None	169	1483813	0	8779.96	12784	3869	49420	2056	60.84
BSTS17.bin.32	59.38	1.51	Neural Network (Specific Model)	11	0.909	17112	327.028	1564555	0.45	1452	None	148	1564555	0	10571.3	17112	4544	90582	2169	44.82
BSTS17.bin.34	58.63	0.09	Gradient Boost (General Model)	11	0.888	4369	271.778	894207	0.61	975	None	218	894207	0	4101.87	4369	2396	13527	2005	61.37
BSTS17.bin.35	88.54	3.09	Gradient Boost (General Model)	11	0.914	11668	321.796	1522218	0.47	1443	None	185	1522218	0	8228.21	11668	3713	45924	2052	46.76
BSTS17.bin.37	83.66	0.41	Gradient Boost (General Model)	11	0.921	14284	316.025	2344142	0.49	2280	None	240	2344142	0	9767.26	14284	4196	52030	2003	48.61
BSTS17.bin.46	93.56	3.34	Neural Network (Specific Model)	11	0.909	46025	331.388	2720247	0.49	2492	None	112	2720247	0	24287.9	46025	12078	105166	2035	48.64
BSTS17.bin.5	77.75	0.52	Gradient Boost (General Model)	11	0.914	7775	293.597	1569325	0.48	1631	None	242	1569325	0	6484.81	7775	3351	28090	2000	47.54
BSTS17.bin.51	92.56	0.41	Gradient Boost (General Model)	11	0.903	30323	327.638	2500492	0.45	2299	None	135	2500492	0	18522.2	30323	8727	107169	2171	44.64
BSTS17.bin.52	58.87	0.72	Neural Network (Specific Model)	11	0.926	4918	326.848	1315614	0.51	1245	None	292	1315614	0	4505.53	4918	2621	14977	2017	50.98
BSTS17.bin.53	60.3	1.3	Neural Network (Specific Model)	11	0.939	4315	310.263	1581409	0.48	1599	None	380	1581409	0	4161.6	4315	2586	17281	2002	48.28
BSTS17.bin.54	75.17	4.61	Neural Network (Specific Model)	11	0.904	13575	338.686	1811932	0.45	1613	None	195	1811932	0	9291.96	13575	4330	55929	2180	45.38
BSTS17.bin.57	72.22	2.73	Gradient Boost (General Model)	11	0.914	7291	295.971	2049184	0.53	2113	None	346	2049184	0	5922.5	7291	3261	20891	2029	53.46
BSTS17.bin.65	67.85	1.11	Gradient Boost (General Model)	11	0.923	4492	281.358	1242900	0.62	1362	None	299	1242900	0	4156.86	4492	2407	14967	2007	61.57
BSTS17.bin.67	69.42	0.11	Neural Network (Specific Model)	11	0.911	81488	331.935	2029691	0.44	1860	None	52	2029691	0	39032.5	81488	20980	162524	2036	43.51
BSTS17.bin.71	95.18	0.15	Gradient Boost (General Model)	11	0.92	80431	332.705	2744924	0.49	2533	None	67	2744924	0	40969	80431	21171	251444	2221	48.65
BSTS17.bin.79	99.93	2.41	Neural Network (Specific Model)	11	0.885	48449	311.912	2628992	0.51	2493	None	121	2628992	0	21727.2	48449	10241	144672	2010	51.12
BSTS17.bin.81	99.88	0.06	Neural Network (Specific Model)	11	0.923	104578	323.485	2096872	0.55	2000	None	35	2096872	0	59910.6	104578	31946	232522	3642	55.49
BSTS17.bin.82	75.69	0.04	Neural Network (Specific Model)	11	0.919	10906	343.461	1722653	0.5	1539	None	199	1722653	0	8656.55	10906	4134	44300	2014	50.28
BSTS17.bin.89	54.93	0.51	Neural Network (Specific Model)	11	0.9	4482	286.466	750531	0.41	787	None	175	750531	0	4288.75	4482	2497	18798	2003	40.52
BSTS17.bin.94	72.19	1.88	Neural Network (Specific Model)	11	0.923	7411	305.994	1365230	0.62	1375	None	232	1365230	0	5884.61	7411	2870	44176	2016	61.8
BSTS17.bin.95	99.55	0.01	Neural Network (Specific Model)	11	0.894	191839	334.249	2200750	0.6	1965	None	18	2200750	0	122264	191839	68498	335165	10785	60.47
BSTS18.bin.104	93.67	1.13	Gradient Boost (General Model)	11	0.884	13067	298.014	1917522	0.58	1903	None	225	1917522	0	8522.32	13067	3829	53907	2023	57.54
BSTS18.bin.105	97.01	0.21	Gradient Boost (General Model)	11	0.862	40899	303.985	2249171	0.59	2133	None	85	2249171	0	26460.8	40899	13303	135355	2009	59.05
BSTS18.bin.106	91.8	2.74	Gradient Boost (General Model)	11	0.896	11528	303.432	2641252	0.48	2604	None	317	2641252	0	8332.03	11528	3872	42769	2006	47.88
BSTS18.bin.109	85.22	0.98	Gradient Boost (General Model)	11	0.914	13180	318.264	1412190	0.56	1354	None	154	1412190	0	9170.06	13180	4306	42607	2034	56.07
BSTS18.bin.110	91.47	1.84	Neural Network (Specific Model)	11	0.858	8890	301.824	2087596	0.53	1981	None	291	2087596	0	7173.87	8890	3465	31190	2001	52.84
BSTS18.bin.112	94.98	0.04	Gradient Boost (General Model)	11	0.917	76054	347.06	1658533	0.49	1464	None	36	1658533	0	46070.4	76054	25782	128139	2662	49.08
BSTS18.bin.113	78.22	1.58	Neural Network (Specific Model)	11	0.931	8947	316.988	1600350	0.43	1569	None	238	1600350	0	6724.16	8947	3009	43967	2003	43.22
BSTS18.bin.116	87.83	2.68	Gradient Boost (General Model)	11	0.874	7389	277.068	1813689	0.54	1911	None	304	1813689	0	5966.08	7389	3005	42336	2009	53.57
BSTS18.bin.12	76.48	0.41	Neural Network (Specific Model)	11	0.899	24940	314.731	2318168	0.46	2212	None	142	2318168	0	16325.1	24940	8029	84615	2029	46.01
BSTS18.bin.127	92.09	1.43	Neural Network (Specific Model)	11	0.896	91112	304.416	2750329	0.51	2704	None	54	2750329	0	50932	91112	23913	233133	2874	51.14
BSTS18.bin.129	64.26	1.24	Neural Network (Specific Model)	11	0.919	4969	299.828	1569523	0.57	1607	None	345	1569523	0	4549.34	4969	2630	18569	2010	56.79
BSTS18.bin.13	70.89	2.24	Gradient Boost (General Model)	11	0.892	6462	309.206	1295563	0.43	1247	None	249	1295563	0	5203.06	6462	2553	26655	2008	43.46
BSTS18.bin.14	85.38	1.85	Neural Network (Specific Model)	11	0.895	18355	349.765	1872123	0.45	1599	None	163	1872123	0	11485.4	18355	5013	49524	2006	45
BSTS18.bin.18	88.28	0.9	Gradient Boost (General Model)	11	0.932	11012	315.334	833396	0.49	823	None	101	833396	0	8251.45	11012	4108	56571	2083	49
BSTS18.bin.25	100	0.09	Neural Network (Specific Model)	11	0.895	89515	306.805	2030339	0.38	1977	None	44	2030339	0	46144.1	89515	24393	300855	2228	38.34
BSTS18.bin.30	92.78	0.75	Neural Network (Specific Model)	11	0.878	50917	321.048	3127910	0.42	2855	None	113	3127910	0	27680.6	50917	14669	165683	2154	42.4
BSTS18.bin.32	77.35	1.46	Neural Network (Specific Model)	11	0.902	5242	271.266	1615489	0.54	1794	None	341	1615489	0	4737.5	5242	2549	29075	2000	53.83
BSTS18.bin.37	98.09	1.64	Gradient Boost (General Model)	11	0.913	80653	343.189	3222713	0.46	2863	None	61	3222713	0	52831.4	80653	27515	321684	2134	45.64
BSTS18.bin.46	100	2.08	Gradient Boost (General Model)	11	0.866	23672	303.65	2527902	0.59	2409	None	185	2527902	0	13664.3	23672	5783	86303	2014	58.9
BSTS18.bin.47	99.98	0.04	Neural Network (Specific Model)	11	0.897	93496	331.011	2406874	0.55	2179	None	43	2406874	0	55973.8	93496	29727	266965	2611	54.72
BSTS18.bin.49	90.49	3.78	Gradient Boost (General Model)	11	0.918	11315	312.417	2350900	0.49	2306	None	297	2350900	0	7915.49	11315	3743	41981	2014	49.47
BSTS18.bin.5	78.17	1.79	Neural Network (Specific Model)	11	0.906	6442	276.691	2086999	0.58	2281	None	392	2086999	0	5323.98	6442	2914	26687	2008	58.5
BSTS18.bin.54	75.04	1.11	Gradient Boost (General Model)	11	0.911	7735	289.098	1528681	0.48	1609	None	255	1528681	0	5994.83	7735	3068	27606	2022	47.79
BSTS18.bin.60	78.95	2.68	Neural Network (Specific Model)	11	0.905	10746	329.191	1696417	0.47	1557	None	209	1696417	0	8116.83	10746	3861	65099	2000	47.43
BSTS18.bin.63	75.82	0.68	Neural Network (Specific Model)	11	0.919	17062	340.174	1621616	0.55	1463	None	129	1621616	0	12570.7	17062	6462	36590	2281	55.02
BSTS18.bin.77	92.72	2.38	Gradient Boost (General Model)	11	0.857	6203	274.448	1399850	0.5	1461	None	254	1399850	0	5511.22	6203	2938	35235	2032	50.25
BSTS18.bin.80	97.21	0.05	Gradient Boost (General Model)	11	0.864	32039	315.355	2044791	0.61	1873	None	90	2044791	0	22719.9	32039	10112	200678	2367	61.17
BSTS18.bin.83	84.51	0.56	Gradient Boost (General Model)	11	0.886	7197	305.374	1866900	0.45	1808	None	309	1866900	0	6041.75	7197	2889	47993	2011	44.82
BSTS18.bin.92	99.25	0.01	Neural Network (Specific Model)	11	0.829	12523	286.747	1910450	0.42	1843	None	199	1910450	0	9600.25	12523	4587	57765	2068	42.13
BSTS18.bin.97	87.26	0.78	Neural Network (Specific Model)	11	0.916	137352	343.966	1608198	0.57	1430	None	39	1608198	0	41235.8	137352	16628	252049	2363	57.42
BSTS2.bin.101	96.3	0.09	Gradient Boost (General Model)	11	0.884	25164	314.661	1540021	0.59	1444	None	98	1540021	0	15714.5	25164	7984	55303	2212	59.35
BSTS2.bin.105	75.57	3.97	Gradient Boost (General Model)	11	0.914	8364	302.628	1927539	0.44	1943	None	309	1927539	0	6237.99	8364	2984	46451	2014	44.33
BSTS2.bin.108	70.99	0.84	Gradient Boost (General Model)	11	0.904	8772	302.253	1382486	0.54	1380	None	193	1382486	0	7163.14	8772	3772	28768	2006	54.16
BSTS2.bin.110	56.99	0.31	Gradient Boost (General Model)	11	0.924	4137	283.249	1225102	0.48	1335	None	317	1225102	0	3864.68	4137	2325	16287	2003	48.36
BSTS2.bin.116	63.07	0.34	Neural Network (Specific Model)	11	0.899	36838	376.17	2339301	0.51	1865	None	81	2339301	0	28880.3	36838	16105	104005	2387	50.7
BSTS2.bin.124	58.99	0.67	Neural Network (Specific Model)	11	0.933	29113	374.1	1516695	0.5	1262	None	81	1516695	0	18724.6	29113	10065	58139	2736	49.75
BSTS2.bin.125	99.9	0.24	Neural Network (Specific Model)	11	0.906	49617	345.434	2338511	0.49	2049	None	69	2338511	0	33891.5	49617	17306	121414	3724	49.17
BSTS2.bin.126	85.26	2.39	Gradient Boost (General Model)	11	0.888	75199	316.52	3370376	0.43	3155	None	77	3370376	0	43771.1	75199	29268	235474	2116	43.37
BSTS2.bin.127	88.98	3.2	Neural Network (Specific Model)	11	0.927	11609	330.651	2183497	0.54	2044	None	239	2183497	0	9135.97	11609	4640	51254	2004	53.51
BSTS2.bin.130	86.2	2.87	Neural Network (Specific Model)	11	0.865	20109	295.39	3032619	0.45	2965	None	233	3032619	0	13015.5	20109	5737	73156	2018	44.7
BSTS2.bin.132	75.01	0.7	Neural Network (Specific Model)	11	0.91	64455	355.105	1837807	0.5	1573	None	39	1837807	0	47123.3	64455	27194	154207	5463	49.81
BSTS2.bin.134	60.2	1.56	Neural Network (Specific Model)	11	0.892	119908	304.551	1877432	0.48	1837	None	24	1877432	0	78226.3	119908	50529	189585	2122	47.78
BSTS2.bin.137	59.55	0.92	Neural Network (Specific Model)	11	0.908	30422	387.891	2093300	0.49	1635	None	103	2093300	0	20323.3	30422	10212	106671	2033	49.45
BSTS2.bin.139	72.98	1.39	Gradient Boost (General Model)	11	0.898	4864	279.885	2059959	0.48	2208	None	475	2059959	0	4336.76	4864	2465	20835	2001	48.47
BSTS2.bin.142	70.3	0.16	Gradient Boost (General Model)	11	0.868	4822	277.123	2009723	0.52	2101	None	450	2009723	0	4466.05	4822	2623	18551	2000	51.79
BSTS2.bin.26	52.03	0.03	Neural Network (Specific Model)	11	0.899	46759	344.144	1327483	0.42	1157	None	54	1327483	0	24583	46759	15706	123184	2042	42.3
BSTS2.bin.3	99.33	2.54	Gradient Boost (General Model)	11	0.894	49396	307.733	2474836	0.48	2399	None	85	2474836	0	29115.7	49396	15241	137971	2226	48.33
BSTS2.bin.35	70.38	1.72	Neural Network (Specific Model)	11	0.906	6737	312.509	1576718	0.51	1526	None	271	1576718	0	5818.15	6737	3071	22040	2014	50.96
BSTS2.bin.36	90.08	3.81	Neural Network (Specific Model)	11	0.933	20038	353.563	2317779	0.49	2041	None	183	2317779	0	12665.5	20038	5381	68786	2017	49.13
BSTS2.bin.4	97.83	1.06	Gradient Boost (General Model)	11	0.844	24215	312.391	3152103	0.44	2841	None	223	3152103	0	14135	24215	6054	93791	2025	44.24
BSTS2.bin.40	77.79	3.88	Gradient Boost (General Model)	11	0.938	8232	334.306	1754530	0.5	1646	None	271	1754530	0	6474.28	8232	3345	27500	2002	49.8
BSTS2.bin.41	79.32	2.22	Neural Network (Specific Model)	11	0.908	12601	330.71	2348617	0.46	2153	None	266	2348617	0	8829.39	12601	4094	65000	2037	45.82
BSTS2.bin.42	75.72	1.34	Neural Network (Specific Model)	11	0.908	25987	331.13	2113634	0.46	1936	None	119	2113634	0	17761.6	25987	10150	72298	2031	45.92
BSTS2.bin.5	67.12	1.32	Neural Network (Specific Model)	11	0.935	5757	316.762	1429212	0.55	1409	None	291	1429212	0	4911.38	5757	2764	16028	2011	55.11
BSTS2.bin.50	84.06	0.15	Neural Network (Specific Model)	11	0.873	17716	306.602	2563860	0.45	2436	None	229	2563860	0	11195.9	17716	4516	135903	2028	44.71
BSTS2.bin.51	75.6	0.14	Gradient Boost (General Model)	11	0.932	10012	332.081	1815823	0.44	1703	None	226	1815823	0	8034.62	10012	3750	31593	2074	44.38
BSTS2.bin.53	88.95	2.92	Gradient Boost (General Model)	11	0.923	7208	291.287	1657252	0.6	1753	None	285	1657252	0	5814.92	7208	3014	35430	2009	60.02
BSTS2.bin.56	82.54	2.55	Neural Network (Specific Model)	11	0.905	24530	336.775	2487447	0.53	2231	None	149	2487447	0	16694.3	24530	8342	84273	2018	52.52
BSTS2.bin.57	64.59	0.05	Neural Network (Specific Model)	11	0.905	10453	336.462	1708835	0.45	1534	None	228	1708835	0	7494.89	10453	3608	43600	2009	45.07
BSTS2.bin.60	94.87	3.55	Neural Network (Specific Model)	11	0.89	80758	337.226	2659842	0.66	2344	None	45	2659842	0	59107.6	80758	32015	174504	4632	66.21
BSTS2.bin.7	94.95	2.26	Gradient Boost (General Model)	11	0.877	17251	313.136	1949689	0.47	1822	None	158	1949689	0	12339.8	17251	5635	52036	2118	47.1
BSTS2.bin.77	94.82	0	Neural Network (Specific Model)	11	0.895	40533	355.771	2582366	0.5	2169	None	90	2582366	0	28693	40533	15216	116957	2936	49.91
BSTS2.bin.79	96.1	0.06	Gradient Boost (General Model)	11	0.904	45583	326.278	2201099	0.44	2036	None	75	2201099	0	29348	45583	15874	100132	3388	44.36
BSTS2.bin.8	83.59	3.74	Gradient Boost (General Model)	11	0.895	13901	313.491	2157604	0.61	2056	None	222	2157604	0	9718.94	13901	4113	91184	2099	60.84
BSTS2.bin.83	67.24	1.29	Gradient Boost (General Model)	11	0.9	4851	273.271	1601779	0.67	1763	None	371	1601779	0	4317.46	4851	2483	20587	2018	66.91
BSTS2.bin.84	99.92	0.02	Neural Network (Specific Model)	11	0.917	41133	349.398	2031065	0.48	1781	None	65	2031065	0	31247.2	41133	16647	201012	3666	48.01
BSTS2.bin.87	89.13	2.68	Gradient Boost (General Model)	11	0.913	8779	332.483	1970862	0.5	1808	None	284	1970862	0	6939.65	8779	3515	34335	2014	50.4
BSTS2.bin.88	67.83	3.28	Neural Network (Specific Model)	11	0.926	4998	299.486	1470355	0.58	1518	None	326	1470355	0	4510.29	4998	2554	24193	2004	57.65
BSTS2.bin.90	93.1	0.1	Neural Network (Specific Model)	11	0.924	40443	363.809	2009793	0.55	1703	None	77	2009793	0	26101.2	40443	13477	119509	2576	55.48
BSTS2.bin.97	83.88	1.17	Neural Network (Specific Model)	11	0.891	13040	334.51	2156978	0.49	1918	None	244	2156978	0	8840.07	13040	4320	33811	2020	49.22
BSTS3.bin.102	78.76	2.58	Gradient Boost (General Model)	11	0.928	12046	340.605	1377406	0.46	1253	None	169	1377406	0	8150.33	12046	3444	45585	2027	45.9
BSTS3.bin.105	91.49	0.56	Gradient Boost (General Model)	11	0.881	58848	329.992	2351263	0.57	2095	None	63	2351263	0	37321.6	58848	19823	174409	3332	56.8
BSTS3.bin.118	99.2	0.38	Neural Network (Specific Model)	11	0.902	43408	343.443	2521946	0.55	2212	None	97	2521946	0	25999.4	43408	12182	99518	2724	55.49
BSTS3.bin.121	95.55	0	Neural Network (Specific Model)	11	0.912	41660	315.755	2199725	0.54	2123	None	79	2199725	0	27844.6	41660	13620	124384	2023	54.44
BSTS3.bin.123	56.91	0.21	Neural Network (Specific Model)	11	0.909	20284	355.307	1550206	0.52	1324	None	113	1550206	0	13718.6	20284	5817	91738	2060	52.49
BSTS3.bin.132	81.88	0.22	Neural Network (Specific Model)	11	0.901	26515	356.852	1782725	0.45	1502	None	119	1782725	0	14980.9	26515	6481	136724	2140	45.22
BSTS3.bin.133	73.16	2.49	Neural Network (Specific Model)	11	0.906	58056	360.929	2766123	0.44	2317	None	79	2766123	0	35014.2	58056	17105	159396	3147	43.52
BSTS3.bin.140	92.2	0	Gradient Boost (General Model)	11	0.89	24298	315.615	2071450	0.48	1952	None	139	2071450	0	14902.5	24298	7163	53064	2147	48.02
BSTS3.bin.142	80.89	0.51	Gradient Boost (General Model)	11	0.911	7094	311.962	2133745	0.45	2080	None	376	2133745	0	5674.85	7094	2857	25070	2030	45.35
BSTS3.bin.145	92.12	0.08	Neural Network (Specific Model)	11	0.918	93337	352.531	2195356	0.56	1908	None	34	2195356	0	64569.3	93337	36877	206565	3243	55.58
BSTS3.bin.148	60.33	0.09	Neural Network (Specific Model)	11	0.905	16348	323.166	1539501	0.58	1441	None	123	1539501	0	12516.3	16348	6394	37751	2167	57.67
BSTS3.bin.152	70.92	0.51	Neural Network (Specific Model)	11	0.911	39768	354.398	1530140	0.54	1313	None	52	1530140	0	29425.8	39768	14810	75820	3880	54.31
BSTS3.bin.155	86.07	0.38	Neural Network (Specific Model)	11	0.905	20247	365.433	2265460	0.51	1872	None	155	2265460	0	14615.9	20247	7916	73995	2162	50.78
BSTS3.bin.159	62.13	0.24	Gradient Boost (General Model)	11	0.936	19525	337.942	517906	0.5	479	None	31	517906	0	16706.6	19525	8947	59291	2288	49.72
BSTS3.bin.16	89.52	0.23	Neural Network (Specific Model)	11	0.914	12531	348.968	1943974	0.56	1699	None	199	1943974	0	9768.71	12531	5329	39299	2018	56.43
BSTS3.bin.160	63.43	0.19	Neural Network (Specific Model)	11	0.915	107637	369.432	1499599	0.52	1240	None	23	1499599	0	65200	107637	47398	172196	8811	51.67
BSTS3.bin.164	82.47	0.02	Neural Network (Specific Model)	11	0.877	21548	311.339	2240508	0.44	2107	None	178	2240508	0	12587.1	21548	4430	116243	2043	44.31
BSTS3.bin.168	85.08	0.55	Gradient Boost (General Model)	11	0.874	21739	308.132	2909515	0.45	2754	None	237	2909515	0	12276.4	21739	5225	114659	2080	44.6
BSTS3.bin.169	60.93	0.02	Neural Network (Specific Model)	11	0.934	6008	311.864	1284813	0.5	1285	None	247	1284813	0	5201.67	6008	2717	22934	2011	49.9
BSTS3.bin.175	89.52	1.56	Neural Network (Specific Model)	11	0.916	45953	366.956	2735456	0.5	2280	None	87	2735456	0	31442	45953	15214	218097	2169	50.25
BSTS3.bin.19	50.55	0.06	Gradient Boost (General Model)	11	0.895	99431	363.961	948413	0.48	779	None	15	948413	0	63227.5	99431	36960	166644	4711	48.29
BSTS3.bin.25	70.82	1.31	Neural Network (Specific Model)	11	0.938	7908	346.824	1644999	0.51	1485	None	271	1644999	0	6070.11	7908	2907	46059	2007	51.21
BSTS3.bin.30	74.2	1.78	Neural Network (Specific Model)	11	0.912	29608	345.493	1780847	0.5	1569	None	101	1780847	0	17632.2	29608	8192	80376	2661	50.04
BSTS3.bin.31	88.04	0.07	Neural Network (Specific Model)	11	0.915	51852	360.648	2057432	0.53	1742	None	57	2057432	0	36095.3	51852	14058	145572	3975	52.95
BSTS3.bin.35	73.01	0.38	Neural Network (Specific Model)	11	0.934	113371	376.421	1806611	0.49	1498	None	24	1806611	0	75275.5	113371	52909	238355	2088	48.62
BSTS3.bin.42	66.41	0.73	Gradient Boost (General Model)	11	0.87	4132	261.33	1397128	0.53	1555	None	359	1397128	0	3891.72	4132	2432	11168	2035	52.76
BSTS3.bin.63	87.81	0.48	Neural Network (Specific Model)	11	0.869	43632	304.137	2708170	0.45	2584	None	129	2708170	0	20993.6	43632	9036	223100	2007	45.31
BSTS3.bin.65	68.37	2.02	Neural Network (Specific Model)	11	0.939	9554	350.031	1851650	0.56	1658	None	255	1851650	0	7261.37	9554	3748	26834	2020	56.45
BSTS3.bin.68	83.85	2.27	Neural Network (Specific Model)	11	0.917	8553	344	2264972	0.54	2015	None	333	2264972	0	6801.72	8553	3378	40428	2008	54.11
BSTS3.bin.72	71.58	1.68	Neural Network (Specific Model)	11	0.892	5047	291.934	1833278	0.56	1872	None	408	1833278	0	4493.33	5047	2631	16251	2001	55.96
BSTS3.bin.75	72.48	1.2	Gradient Boost (General Model)	11	0.865	4550	274.21	1926171	0.6	2030	None	462	1926171	0	4169.2	4550	2440	18627	2006	59.97
BSTS3.bin.8	59.95	0.49	Neural Network (Specific Model)	11	0.923	14606	328.888	1662670	0.51	1558	None	173	1662670	0	9610.81	14606	4076	49715	2039	50.55
BSTS3.bin.83	56.27	0.5	Neural Network (Specific Model)	11	0.892	4524	280.27	1411835	0.56	1500	None	352	1411835	0	4010.89	4524	2368	14530	2001	56.08
BSTS3.bin.84	88.92	2.31	Gradient Boost (General Model)	11	0.928	12389	318.54	1897922	0.51	1846	None	227	1897922	0	8360.89	12389	3382	59958	2013	50.9
BSTS3.bin.85	71.37	3.48	Neural Network (Specific Model)	11	0.891	5418	304.804	2169072	0.66	2115	None	463	2169072	0	4684.82	5418	2508	22911	2001	65.8
BSTS3.bin.92	86.6	1.2	Gradient Boost (General Model)	11	0.937	9141	352.562	1932429	0.55	1714	None	273	1932429	0	7078.49	9141	3551	27448	2039	55.37
BSTS3.bin.93	90.51	0.08	Neural Network (Specific Model)	11	0.9	51805	347.629	2510876	0.49	2171	None	80	2510876	0	31386	51805	14594	133907	2396	48.98
BSTS3.bin.94	76.43	1.46	Neural Network (Specific Model)	11	0.899	8909	310.503	1939115	0.48	1875	None	285	1939115	0	6803.91	8909	3289	37259	2006	48.07
BSTS3.bin.95	67.6	0.14	Neural Network (Specific Model)	11	0.899	31953	354.462	1726389	0.52	1462	None	71	1726389	0	24315.3	31953	12711	99354	3428	52.24
BSTS3.bin.97	89.42	0.13	Gradient Boost (General Model)	11	0.885	97525	322.05	1621767	0.41	1487	None	29	1621767	0	55923	97525	30120	151161	4266	40.88
BSTS3.bin.99	90.6	1.52	Neural Network (Specific Model)	11	0.924	16639	340.436	2221162	0.53	2014	None	190	2221162	0	11690.3	16639	5416	88576	2018	53.41
BSTS4.bin.10	63.8	0.06	Neural Network (Specific Model)	11	0.938	5309	327.107	1316435	0.56	1261	None	279	1316435	0	4718.4	5309	2539	20835	2007	56.1
BSTS4.bin.105	73.25	2.55	Gradient Boost (General Model)	11	0.892	5649	279.025	1832038	0.67	1957	None	359	1832038	0	5103.17	5649	2647	30163	2009	67.49
BSTS4.bin.14	78.91	0.18	Gradient Boost (General Model)	11	0.907	11340	323.445	1411209	0.55	1320	None	171	1411209	0	8252.68	11340	3710	49764	2067	54.54
BSTS4.bin.15	96.74	2.97	Gradient Boost (General Model)	11	0.844	13791	308.671	3116113	0.59	2844	None	323	3116113	0	9647.41	13791	4647	47068	2009	58.56
BSTS4.bin.32	54.82	0.05	Neural Network (Specific Model)	11	0.918	3573	285.549	1075288	0.56	1155	None	313	1075288	0	3435.42	3573	2214	13587	2011	56.25
BSTS4.bin.38	67.6	1.79	Neural Network (Specific Model)	11	0.911	5278	288.871	1819580	0.46	1917	None	398	1819580	0	4571.81	5278	2629	14944	2001	45.61
BSTS4.bin.57	96.87	1.38	Gradient Boost (General Model)	11	0.916	42592	332.515	2638360	0.5	2427	None	97	2638360	0	27199.6	42592	11722	150054	2499	50.08
BSTS4.bin.62	72.85	3.97	Gradient Boost (General Model)	11	0.896	3704	276.412	1497101	0.59	1621	None	423	1497101	0	3539.25	3704	2265	17608	2001	58.93
BSTS4.bin.66	63.36	0.71	Neural Network (Specific Model)	11	0.933	4986	335.647	1329201	0.56	1233	None	298	1329201	0	4460.41	4986	2618	20009	2000	55.99
BSTS4.bin.7	92.75	3.97	Gradient Boost (General Model)	11	0.897	13513	301.694	2119388	0.63	2102	None	231	2119388	0	9174.84	13513	4258	41359	2000	62.64
BSTS4.bin.81	55.26	0.16	Neural Network (Specific Model)	11	0.939	5041	333.592	1247887	0.56	1173	None	273	1247887	0	4571.01	5041	2540	20250	2005	55.93
BSTS4.bin.89	72.7	3.03	Neural Network (Specific Model)	11	0.938	6000	313.463	1663979	0.55	1662	None	323	1663979	0	5151.64	6000	2707	30292	2006	54.71
BSTS5.bin.111	96.5	0.24	Gradient Boost (General Model)	11	0.877	28149	307.565	2139403	0.55	2039	None	131	2139403	0	16331.3	28149	7756	112596	2060	55.16
BSTS5.bin.117	90.63	0	Gradient Boost (General Model)	11	0.869	20111	317.12	2431480	0.61	2225	None	176	2431480	0	13815.2	20111	6729	67884	2032	61.12
BSTS5.bin.124	81.2	0.05	Gradient Boost (General Model)	11	0.862	14991	309.872	1460409	0.5	1356	None	128	1460409	0	11409.5	14991	5807	62113	2022	49.89
BSTS5.bin.125	70.11	1.95	Neural Network (Specific Model)	11	0.901	5326	290.379	1697661	0.48	1759	None	382	1697661	0	4444.14	5326	2353	14812	2013	48.38
BSTS5.bin.126	82.23	2.09	Neural Network (Specific Model)	11	0.907	8762	310.754	1945552	0.55	1897	None	271	1945552	0	7179.16	8762	3591	52533	2049	55.3
BSTS5.bin.136	99.18	1.3	Neural Network (Specific Model)	11	0.896	17509	354.389	2270634	0.53	1915	None	180	2270634	0	12614.6	17509	6183	62776	2374	52.99
BSTS5.bin.141	59.98	1.06	Neural Network (Specific Model)	11	0.89	6256	284.555	1588206	0.62	1659	None	307	1588206	0	5173.31	6256	2625	32308	2006	61.89
BSTS5.bin.151	79.81	0.27	Gradient Boost (General Model)	11	0.88	8974	307.707	1591848	0.48	1520	None	231	1591848	0	6891.12	8974	3446	35074	2005	48
BSTS5.bin.155	70.76	0.01	Neural Network (Specific Model)	11	0.931	6791	325.768	1493015	0.52	1424	None	257	1493015	0	5809.4	6791	3075	22473	2013	52.16
BSTS5.bin.156	85.95	2.76	Gradient Boost (General Model)	11	0.885	11674	300.547	2733789	0.56	2690	None	315	2733789	0	8678.7	11674	4440	37039	2005	55.9
BSTS5.bin.161	62.15	1.8	Neural Network (Specific Model)	11	0.896	5204	272.444	1656023	0.49	1817	None	352	1656023	0	4704.61	5204	2653	28934	2008	49.34
BSTS5.bin.165	94.04	0.02	Gradient Boost (General Model)	11	0.908	59262	318.099	1722609	0.42	1641	None	39	1722609	0	44169.5	59262	25767	148058	2243	42.29
BSTS5.bin.17	71.7	1.76	Gradient Boost (General Model)	11	0.898	6633	297.675	1682804	0.56	1694	None	298	1682804	0	5646.99	6633	2817	31525	2026	55.64
BSTS5.bin.180	51.77	0.12	Neural Network (Specific Model)	11	0.9	39896	329.636	1362155	0.51	1243	None	53	1362155	0	25701	39896	12311	115909	2378	51.21
BSTS5.bin.2	67.5	1.4	Neural Network (Specific Model)	11	0.915	5111	291.616	1242156	0.56	1301	None	268	1242156	0	4634.91	5111	2564	22104	2005	56.29
BSTS5.bin.38	75.54	0.72	Neural Network (Specific Model)	11	0.925	22011	343.813	1507107	0.48	1355	None	109	1507107	0	13826.7	22011	6177	66159	2005	48.34
BSTS5.bin.46	98.1	2.45	Gradient Boost (General Model)	11	0.868	11809	295.68	2460302	0.54	2415	None	292	2460302	0	8425.69	11809	3888	61394	2017	53.58
BSTS5.bin.6	90.27	1.35	Neural Network (Specific Model)	11	0.927	14396	335.225	1907001	0.57	1762	None	194	1907001	0	9829.9	14396	4617	54518	2022	57.31
BSTS5.bin.80	80.94	3.6	Gradient Boost (General Model)	11	0.929	7028	347.071	2348891	0.54	2099	None	395	2348891	0	5946.56	7028	3177	27925	2004	54.29
BSTS5.bin.90	91.96	1.9	Neural Network (Specific Model)	11	0.904	18722	333.312	1920299	0.51	1739	None	145	1920299	0	13243.4	18722	6700	72367	2087	50.73
BSTS5.bin.92	79.74	3.69	Neural Network (Specific Model)	11	0.933	8130	339.812	1818890	0.54	1668	None	287	1818890	0	6337.6	8130	3156	29982	2024	54.18
BSTS6.bin.102	85.96	3.57	Gradient Boost (General Model)	11	0.876	28254	298.67	2596021	0.53	2541	None	142	2596021	0	18281.8	28254	9777	75013	2072	52.76
BSTS6.bin.103	86.52	1.82	Gradient Boost (General Model)	11	0.923	8540	290.965	1472261	0.6	1558	None	223	1472261	0	6602.07	8540	3173	30028	2008	60.28
BSTS6.bin.107	76.64	0.82	Neural Network (Specific Model)	11	0.934	8313	346.58	1771635	0.56	1594	None	267	1771635	0	6635.34	8313	3359	30474	2000	55.86
BSTS6.bin.110	72.68	2.21	Gradient Boost (General Model)	11	0.89	7720	293.533	1626698	0.58	1650	None	271	1626698	0	6002.58	7720	3042	24059	2001	57.59
BSTS6.bin.116	75.56	1.23	Gradient Boost (General Model)	11	0.899	4525	280.785	1814113	0.58	1940	None	431	1814113	0	4209.08	4525	2438	20861	2000	58.15
BSTS6.bin.118	74.76	3.19	Neural Network (Specific Model)	11	0.928	6588	322.685	2053071	0.54	1972	None	370	2053071	0	5548.84	6588	2887	25718	2000	53.8
BSTS6.bin.122	92.47	0.72	Neural Network (Specific Model)	11	0.923	18545	343.045	2697354	0.48	2423	None	215	2697354	0	12545.8	18545	6286	70100	2259	47.69
BSTS6.bin.127	56	0.42	Neural Network (Specific Model)	11	0.902	12275	311.601	1390190	0.52	1344	None	156	1390190	0	8911.47	12275	4510	55811	2002	52.36
BSTS6.bin.129	61.92	0.21	Gradient Boost (General Model)	11	0.863	4549	278.134	1992725	0.6	2064	None	484	1992725	0	4117.2	4549	2374	19886	2002	60.34
BSTS6.bin.13	54.87	0.19	Neural Network (Specific Model)	11	0.926	7082	321.132	1382198	0.46	1331	None	233	1382198	0	5932.18	7082	3001	19403	2001	45.52
BSTS6.bin.131	78.74	0.68	Neural Network (Specific Model)	11	0.919	13483	314.907	1811406	0.4	1764	None	170	1811406	0	10655.3	13483	5368	50298	2028	39.87
BSTS6.bin.140	74.53	3.35	Gradient Boost (General Model)	11	0.892	19644	317.892	1476062	0.59	1382	None	122	1476062	0	12098.9	19644	5597	72452	2016	59
BSTS6.bin.149	88.47	0.04	Gradient Boost (General Model)	11	0.897	121891	315.768	1766620	0.4	1675	None	34	1766620	0	51959.4	121891	24402	251379	2032	40.22
BSTS6.bin.153	83.38	4.57	Gradient Boost (General Model)	11	0.858	5569	267.754	2105249	0.53	2255	None	445	2105249	0	4730.9	5569	2601	21100	2001	53.5
BSTS6.bin.158	55.1	0.01	Gradient Boost (General Model)	11	0.853	4075	240.467	368332	0.4	437	None	94	368332	0	3918.43	4075	2366	11787	2011	39.63
BSTS6.bin.159	56.07	0.07	Neural Network (Specific Model)	11	0.905	131739	348.953	1220111	0.44	1057	None	17	1220111	0	71771.2	131739	32570	446347	5856	44.38
BSTS6.bin.18	100	3.8	Gradient Boost (General Model)	11	0.885	51196	304.375	3054115	0.51	2964	None	78	3054115	0	39155.3	51196	22871	237668	2499	50.51
BSTS6.bin.19	85.97	0.89	Gradient Boost (General Model)	11	0.909	10118	298.263	1884931	0.48	1918	None	240	1884931	0	7853.88	10118	4106	33028	2019	47.55
BSTS6.bin.22	76.01	4.2	Gradient Boost (General Model)	11	0.894	4799	286.422	1951236	0.44	2034	None	451	1951236	0	4326.47	4799	2359	26218	2000	43.58
BSTS6.bin.24	68.45	2.75	Neural Network (Specific Model)	11	0.913	6833	344.628	2456021	0.52	2171	None	413	2456021	0	5946.78	6833	3050	28208	2015	51.77
BSTS6.bin.26	99.92	0.36	Neural Network (Specific Model)	11	0.916	77176	326.269	2365278	0.54	2218	None	66	2365278	0	35837.6	77176	19739	216403	2100	54.05
BSTS6.bin.27	83.08	2.1	Neural Network (Specific Model)	11	0.897	17297	311.491	2317868	0.51	2229	None	191	2317868	0	12135.4	17297	5815	65754	2031	51.08
BSTS6.bin.28	53.69	0.44	Neural Network (Specific Model)	11	0.897	4338	265.119	1485786	0.67	1680	None	353	1485786	0	4209.03	4338	2389	23613	2003	66.64
BSTS6.bin.30	64.53	0.58	Gradient Boost (General Model)	11	0.901	126647	342.77	1030179	0.48	904	None	14	1030179	0	73584.2	126647	41819	256534	11987	47.85
BSTS6.bin.31	77.93	0.46	Neural Network (Specific Model)	11	0.9	66223	337.319	2136371	0.48	1904	None	59	2136371	0	36209.7	66223	17915	129306	2531	48.49
BSTS6.bin.35	84.18	2.31	Neural Network (Specific Model)	11	0.881	15618	328.802	2833236	0.43	2535	None	264	2833236	0	10732	15618	5056	85054	2022	42.71
BSTS6.bin.36	89.73	1.32	Neural Network (Specific Model)	11	0.868	44797	318.965	2427603	0.51	2207	None	91	2427603	0	26677	44797	14026	144488	2100	51.19
BSTS6.bin.40	88.65	0.18	Gradient Boost (General Model)	11	0.873	7345	309.958	2012244	0.52	1892	None	320	2012244	0	6288.26	7345	3384	24092	2017	51.62
BSTS6.bin.46	76.54	3.24	Neural Network (Specific Model)	11	0.897	7426	300.042	1813779	0.48	1812	None	300	1813779	0	6045.93	7426	2981	31273	2014	47.68
BSTS6.bin.47	86.73	4.19	Gradient Boost (General Model)	11	0.929	8616	316.09	1748880	0.45	1715	None	256	1748880	0	6831.56	8616	3423	44396	2003	44.78
BSTS6.bin.57	85.76	4.94	Neural Network (Specific Model)	11	0.925	12415	339.321	2165709	0.51	1973	None	235	2165709	0	9215.78	12415	4596	41080	2083	50.5
BSTS6.bin.6	88.47	1.66	Neural Network (Specific Model)	11	0.9	11171	352.976	2087175	0.52	1775	None	236	2087175	0	8843.96	11171	4827	52399	2013	52.12
BSTS6.bin.61	69.09	2.91	Neural Network (Specific Model)	11	0.891	7361	323.706	1361321	0.61	1250	None	221	1361321	0	6159.82	7361	3029	35186	2005	61.07
BSTS6.bin.64	64.53	0.72	Gradient Boost (General Model)	11	0.868	3638	267.464	1873570	0.46	2030	None	520	1873570	0	3603.02	3638	2331	10332	2001	46.07
BSTS6.bin.66	75.25	1.66	Gradient Boost (General Model)	11	0.872	5932	271.108	1768965	0.54	1900	None	333	1768965	0	5312.21	5932	2858	34783	2008	54.18
BSTS6.bin.71	85.03	1.29	Gradient Boost (General Model)	11	0.916	12547	340.564	1972008	0.46	1771	None	224	1972008	0	8803.61	12547	3863	42724	2021	45.86
BSTS6.bin.72	83.04	1.41	Neural Network (Specific Model)	11	0.913	24508	336.274	2406623	0.44	2180	None	151	2406623	0	15937.9	24508	7337	97698	2046	44.32
BSTS6.bin.74	72.91	0.07	Neural Network (Specific Model)	11	0.88	93171	316.31	1828138	0.52	1700	None	34	1828138	0	53768.8	93171	29021	151092	2111	52.13
BSTS6.bin.83	84.61	0	Neural Network (Specific Model)	11	0.876	20782	309.694	2201739	0.44	2079	None	194	2201739	0	11349.2	20782	4636	103564	2002	44.13
BSTS6.bin.9	90.64	1.06	Gradient Boost (General Model)	11	0.86	25115	312.222	2273980	0.6	2094	None	140	2273980	0	16242.7	25115	7458	151212	2026	59.51
BSTS6.bin.90	90.12	3.88	Neural Network (Specific Model)	11	0.919	12501	335.794	2132037	0.53	1947	None	225	2132037	0	9475.72	12501	4638	34485	2116	53.42
BSTS6.bin.93	72.22	0.14	Gradient Boost (General Model)	11	0.925	5437	327.572	1338986	0.51	1262	None	265	1338986	0	5052.78	5437	2844	21294	2008	50.55
BSTS6.bin.95	63.46	1.09	Neural Network (Specific Model)	11	0.903	26724	330.496	2142348	0.44	1955	None	153	2142348	0	14002.3	26724	5048	121003	2023	44.35
BSTS7.bin.10	73.59	3.15	Neural Network (Specific Model)	11	0.907	20068	347.83	1999959	0.45	1740	None	149	1999959	0	13422.5	20068	6521	62097	2010	44.86
BSTS7.bin.101	61.77	0.11	Gradient Boost (General Model)	11	0.889	85064	361.09	1117039	0.46	918	None	20	1117039	0	55851.9	85064	33734	120255	7033	46.28
BSTS7.bin.103	77.38	0.42	Neural Network (Specific Model)	11	0.895	85144	340.03	1875895	0.5	1649	None	35	1875895	0	53597	85144	25151	233965	4138	50.27
BSTS7.bin.11	93.55	0.03	Neural Network (Specific Model)	11	0.897	69779	333.48	2987640	0.45	2685	None	80	2987640	0	37345.5	69779	17062	174806	2020	45
BSTS7.bin.112	80.39	0.01	Neural Network (Specific Model)	11	0.901	36757	311.492	1962203	0.59	1895	None	82	1962203	0	23929.3	36757	13063	98826	2036	58.89
BSTS7.bin.114	81.02	1.56	Gradient Boost (General Model)	11	0.896	18847	322.815	2133068	0.45	1978	None	166	2133068	0	12849.8	18847	6001	61117	2137	44.79
BSTS7.bin.121	71.1	1.21	Neural Network (Specific Model)	11	0.902	49821	308.666	1605961	0.52	1566	None	43	1605961	0	37347.9	49821	20008	146672	2327	52.28
BSTS7.bin.126	78.93	1.16	Neural Network (Specific Model)	11	0.936	47004	372.871	1927683	0.49	1616	None	67	1927683	0	28771.4	47004	15817	111876	2330	49.48
BSTS7.bin.127	77.03	2.07	Neural Network (Specific Model)	11	0.898	10165	289.104	1914712	0.49	1984	None	257	1914712	0	7450.24	10165	3725	53430	2001	48.82
BSTS7.bin.129	92.79	0.23	Neural Network (Specific Model)	11	0.922	21502	376.037	2832475	0.53	2317	None	187	2832475	0	15146.9	21502	7518	87179	2205	53.32
BSTS7.bin.131	83.6	4.09	Gradient Boost (General Model)	11	0.855	7767	283.807	2918228	0.45	2936	None	480	2918228	0	6079.64	7767	2898	32095	2007	44.95
BSTS7.bin.15	57.43	0.18	Gradient Boost (General Model)	11	0.869	55212	309.44	1226100	0.53	1149	None	31	1226100	0	39551.6	55212	18832	220095	3116	52.74
BSTS7.bin.17	54.39	0	Neural Network (Specific Model)	11	0.909	802690	336.462	1180602	0.41	1065	None	7	1180602	0	168657	802690	71887	802690	2360	41.07
BSTS7.bin.25	58.47	0.01	Gradient Boost (General Model)	11	0.901	154776	313.867	789635	0.42	757	None	6	789635	0	131606	154776	76764	284170	46778	42.23
BSTS7.bin.26	65.87	0.33	Neural Network (Specific Model)	11	0.906	66639	346.096	1699533	0.5	1486	None	39	1699533	0	43577.8	66639	21987	109332	3229	50.22
BSTS7.bin.27	92.76	0.02	Gradient Boost (General Model)	11	0.884	21546	313.003	2501677	0.56	2360	None	176	2501677	0	14214.1	21546	7068	76958	2128	55.75
BSTS7.bin.28	97.09	0.47	Gradient Boost (General Model)	11	0.917	58674	343.627	2895489	0.48	2579	None	74	2895489	0	39128.2	58674	26421	145644	2231	48.27
BSTS7.bin.3	72.69	3.37	Gradient Boost (General Model)	11	0.913	5704	294.65	1209984	0.56	1252	None	247	1209984	0	4898.72	5704	2680	33404	2037	56.03
BSTS7.bin.32	91.62	3.28	Neural Network (Specific Model)	11	0.871	59467	326.269	3587708	0.41	3196	None	103	3587708	0	34832.1	59467	19652	146975	2015	41.42
BSTS7.bin.34	83.84	1.28	Neural Network (Specific Model)	11	0.896	11344	308.438	2159961	0.48	2094	None	252	2159961	0	8571.27	11344	4235	56551	2065	47.57
BSTS7.bin.4	83.09	1.71	Neural Network (Specific Model)	11	0.931	13717	344.038	1915988	0.53	1731	None	186	1915988	0	10301	13717	5482	56308	2045	53.25
BSTS7.bin.47	57.86	0.97	Gradient Boost (General Model)	11	0.948	3584	291.287	775896	0.54	843	None	222	775896	0	3495.03	3584	2278	9278	2000	54.16
BSTS7.bin.49	75.32	0.22	Neural Network (Specific Model)	11	0.911	12671	316.76	1921477	0.57	1846	None	199	1921477	0	9655.66	12671	4691	45235	2120	57.33
BSTS7.bin.50	89.46	4.26	Gradient Boost (General Model)	11	0.874	7255	278.243	1830656	0.54	1919	None	312	1830656	0	5867.49	7255	2861	24171	2025	53.74
BSTS7.bin.51	75.32	0.84	Gradient Boost (General Model)	11	0.933	5329	304.805	1650889	0.54	1687	None	345	1650889	0	4785.19	5329	2747	27347	2016	54.35
BSTS7.bin.54	81.36	3.4	Gradient Boost (General Model)	11	0.926	6368	306.096	1669256	0.57	1686	None	312	1669256	0	5350.18	6368	2794	24836	2004	57.29
BSTS7.bin.55	80.32	2.62	Neural Network (Specific Model)	11	0.914	14546	334.442	2297458	0.46	2097	None	235	2297458	0	9776.42	14546	4368	57146	2032	45.61
BSTS7.bin.56	83.89	0.64	Neural Network (Specific Model)	11	0.888	14278	324.347	2042428	0.55	1866	None	193	2042428	0	10582.5	14278	5766	47328	2025	54.93
BSTS7.bin.60	87.79	0.27	Neural Network (Specific Model)	11	0.901	11479	317.343	1747893	0.48	1657	None	200	1747893	0	8739.46	11479	4092	71038	2022	48.01
BSTS7.bin.62	75.04	2.87	Gradient Boost (General Model)	11	0.921	6572	306.929	1867236	0.45	1872	None	335	1867236	0	5573.84	6572	2786	30516	2005	45.38
BSTS7.bin.64	63.02	0.14	Neural Network (Specific Model)	11	0.908	31691	358.196	1407569	0.48	1191	None	58	1407569	0	24268.4	31691	13512	107669	2244	47.8
BSTS7.bin.65	93.84	0.4	Gradient Boost (General Model)	11	0.89	28741	329.927	1847890	0.48	1664	None	90	1847890	0	20532.1	28741	10093	96207	2830	47.78
BSTS7.bin.68	83.19	0.91	Neural Network (Specific Model)	11	0.905	28427	322.664	2420999	0.46	2268	None	138	2420999	0	17543.5	28427	9316	78082	2152	45.54
BSTS7.bin.7	85.9	4.34	Gradient Boost (General Model)	11	0.886	6485	283.654	2086634	0.58	2177	None	374	2086634	0	5579.24	6485	2935	21388	2002	58.25
BSTS7.bin.73	82.08	3.72	Gradient Boost (General Model)	11	0.9	20703	322.739	2337527	0.4	2176	None	231	2337527	0	10119.2	20703	3404	86456	2005	39.8
BSTS7.bin.74	62.97	0.1	Gradient Boost (General Model)	11	0.9	19369	337.729	1555793	0.46	1383	None	116	1555793	0	13412	19369	6239	50403	2038	45.88
BSTS7.bin.75	85.24	2.76	Neural Network (Specific Model)	11	0.915	13916	347.736	2072141	0.5	1821	None	188	2072141	0	11022	13916	5624	54188	2037	50.09
BSTS7.bin.79	85.13	0.25	Neural Network (Specific Model)	11	0.917	18368	339.526	1961490	0.54	1770	None	142	1961490	0	13813.3	18368	6953	75784	2374	53.95
BSTS7.bin.8	53.25	0.65	Neural Network (Specific Model)	11	0.932	4621	297.675	1106719	0.52	1157	None	248	1106719	0	4462.58	4621	2611	18424	2020	51.51
BSTS7.bin.84	76.51	4.81	Gradient Boost (General Model)	11	0.888	14397	316.62	2102288	0.62	1969	None	198	2102288	0	10617.6	14397	4840	58528	2009	61.56
BSTS7.bin.85	51.57	0.01	Gradient Boost (General Model)	11	0.868	3880	248.664	351560	0.4	411	None	96	351560	0	3662.08	3880	2304	11243	2013	39.77
BSTS7.bin.88	70.62	0.21	Neural Network (Specific Model)	11	0.915	17465	345.958	1690237	0.5	1493	None	144	1690237	0	11737.8	17465	5396	74810	2005	50.29
BSTS7.bin.91	84.98	1.1	Gradient Boost (General Model)	11	0.877	100677	329.446	3564363	0.5	3167	None	61	3564363	0	58432.2	100677	34317	229999	2053	50.03
BSTS8.bin.10	85.44	0.03	Neural Network (Specific Model)	11	0.924	11830	331.448	1794785	0.57	1671	None	203	1794785	0	8841.31	11830	4380	55151	2024	57.4
BSTS8.bin.110	80.31	1.92	Neural Network (Specific Model)	11	0.914	16133	356.726	2560381	0.5	2191	None	236	2560381	0	10849.1	16133	4696	80018	2004	50.12
BSTS8.bin.112	71.36	3.59	Neural Network (Specific Model)	11	0.851	5704	293.69	1983210	0.46	1917	None	405	1983210	0	4896.81	5704	2551	25302	2007	45.85
BSTS8.bin.113	52.36	0.06	Gradient Boost (General Model)	11	0.892	3627	269.322	971637	0.55	1074	None	271	971637	0	3585.38	3627	2466	12668	2001	54.57
BSTS8.bin.116	98.68	0.95	Gradient Boost (General Model)	11	0.876	61183	309.555	3512799	0.44	3317	None	95	3512799	0	36976.8	61183	20755	291807	2004	43.66
BSTS8.bin.122	87.37	2.33	Neural Network (Specific Model)	11	0.902	8712	303.649	1976211	0.55	1961	None	302	1976211	0	6543.75	8712	3111	25532	2007	55.23
BSTS8.bin.129	82.66	0.08	Neural Network (Specific Model)	11	0.921	9899	336.102	1883466	0.51	1724	None	243	1883466	0	7750.89	9899	3800	35818	2021	51.06
BSTS8.bin.131	98.65	0	Neural Network (Specific Model)	11	0.859	17487	317.112	2188679	0.53	1980	None	197	2188679	0	11110	17487	4926	94459	2021	52.91
BSTS8.bin.134	73.27	1.72	Neural Network (Specific Model)	11	0.924	149616	357.108	1653795	0.48	1430	None	17	1653795	0	97282.1	149616	53051	296847	14969	47.55
BSTS8.bin.137	84.65	2.67	Neural Network (Specific Model)	11	0.927	10133	350.609	2234799	0.54	1973	None	285	2234799	0	7841.4	10133	3821	42250	2000	54.01
BSTS8.bin.138	60.72	0.76	Gradient Boost (General Model)	11	0.895	4629	302.84	1129080	0.48	1114	None	269	1129080	0	4197.32	4629	2494	13299	2000	48.26
BSTS8.bin.15	72.96	0.15	Neural Network (Specific Model)	11	0.914	19959	342.503	1900126	0.49	1693	None	140	1900126	0	13572.3	19959	7050	56954	2170	49.19
BSTS8.bin.2	82.1	0.04	Neural Network (Specific Model)	11	0.877	20212	309.965	2347114	0.53	2216	None	193	2347114	0	12161.2	20212	5664	101535	2008	53.49
BSTS8.bin.21	68.69	0.43	Neural Network (Specific Model)	11	0.878	18904	346.148	1645774	0.49	1394	None	120	1645774	0	13714.8	18904	7940	48903	2100	48.87
BSTS8.bin.29	66.12	1.82	Neural Network (Specific Model)	11	0.903	6772	342.543	1572524	0.58	1383	None	283	1572524	0	5556.62	6772	2846	20537	2007	58.15
BSTS8.bin.3	79.92	0.54	Neural Network (Specific Model)	11	0.916	10164	343.006	1944126	0.51	1733	None	251	1944126	0	7745.52	10164	3816	31501	2002	50.59
BSTS8.bin.30	98.01	0.28	Neural Network (Specific Model)	11	0.895	36033	356.524	1921177	0.53	1610	None	76	1921177	0	25278.6	36033	16420	166207	2413	52.59
BSTS8.bin.39	78.74	3.72	Neural Network (Specific Model)	11	0.916	10057	330.327	2222679	0.47	2057	None	304	2222679	0	7311.44	10057	3431	47927	2006	46.53
BSTS8.bin.43	66.35	0.01	Neural Network (Specific Model)	11	0.934	73645	365.983	1537620	0.54	1311	None	24	1537620	0	64067.5	73645	39130	277304	7293	53.95
BSTS8.bin.45	86.37	0.77	Gradient Boost (General Model)	11	0.879	15815	298.025	1559972	0.41	1536	None	165	1559972	0	9454.38	15815	4148	58007	2008	41.09
BSTS8.bin.46	51.1	0.18	Neural Network (Specific Model)	11	0.89	13772	331.175	1293807	0.48	1160	None	138	1293807	0	9375.41	13772	4170	66334	2010	48.4
BSTS8.bin.47	96.22	0.1	Gradient Boost (General Model)	11	0.915	34025	349.99	1714766	0.55	1496	None	103	1714766	0	16648.2	34025	6514	90410	2051	55.48
BSTS8.bin.49	85.9	1.1	Neural Network (Specific Model)	11	0.894	10620	311.446	2126150	0.48	2039	None	252	2126150	0	8437.1	10620	4272	42025	2018	48.14
BSTS8.bin.55	51.73	0.34	Neural Network (Specific Model)	11	0.932	4640	322.863	1436105	0.55	1384	None	335	1436105	0	4286.88	4640	2493	24267	2003	54.54
BSTS8.bin.6	95.14	1.59	Gradient Boost (General Model)	11	0.902	22287	333.372	1570015	0.6	1418	None	113	1570015	0	13893.9	22287	5621	104348	2107	59.84
BSTS8.bin.62	70.36	0.87	Neural Network (Specific Model)	11	0.902	26991	338.554	1520139	0.47	1351	None	102	1520139	0	14903.3	26991	6912	67410	2004	46.69
BSTS8.bin.63	78.43	3.73	Neural Network (Specific Model)	11	0.903	9293	313.136	2154508	0.47	2076	None	315	2154508	0	6839.71	9293	3173	28284	2002	46.52
BSTS8.bin.73	78.26	1	Gradient Boost (General Model)	11	0.897	6438	293.643	1513758	0.57	1544	None	273	1513758	0	5544.9	6438	3083	22944	2021	57.1
BSTS8.bin.77	79.59	2.85	Neural Network (Specific Model)	11	0.922	10157	333.468	1971899	0.53	1822	None	252	1971899	0	7825	10157	3942	43156	2000	53.28
BSTS8.bin.90	84.83	0.48	Neural Network (Specific Model)	11	0.888	14094	316.995	2199376	0.55	2057	None	215	2199376	0	10229.7	14094	5010	44792	2022	54.89
BSTS8.bin.95	84.29	2.41	Neural Network (Specific Model)	11	0.926	10624	332.267	2079061	0.54	1934	None	254	2079061	0	8185.28	10624	4309	30441	2049	54.07
BSTS8.bin.96	98.84	2.79	Gradient Boost (General Model)	11	0.893	26686	368.248	2251436	0.53	1821	None	123	2251436	0	18304.4	26686	9569	65713	2168	52.81
BSTS8.bin.97	63.34	0.71	Neural Network (Specific Model)	11	0.896	10237	335.91	1590355	0.49	1416	None	200	1590355	0	7951.77	10237	3535	44292	2102	49.23
BSTS8.bin.98	74.19	4.47	Gradient Boost (General Model)	11	0.882	4785	261.386	2182202	0.41	2460	None	505	2182202	0	4321.19	4785	2348	30319	2009	41.1
BSTS8.bin.99	67.79	3.37	Gradient Boost (General Model)	11	0.934	5148	302.871	1219375	0.56	1256	None	260	1219375	0	4689.9	5148	2726	19486	2046	55.8
BSTS9.bin.10	80.43	1.18	Neural Network (Specific Model)	11	0.909	13480	316.381	2182053	0.46	2093	None	231	2182053	0	9446.12	13480	4279	50759	2052	45.91
BSTS9.bin.104	77.91	0.08	Neural Network (Specific Model)	11	0.918	10757	332.859	2171641	0.44	2001	None	263	2171641	0	8257.19	10757	3916	44346	2000	44.23
BSTS9.bin.111	94.66	0.12	Gradient Boost (General Model)	11	0.856	27934	316.235	2701776	0.59	2441	None	147	2701776	0	18379.4	27934	9836	100313	2019	59.29
BSTS9.bin.116	83.63	0.17	Neural Network (Specific Model)	11	0.905	55820	336.353	2223444	0.48	1997	None	71	2223444	0	31316.1	55820	13826	144378	2357	48.44
BSTS9.bin.117	69.85	2.99	Neural Network (Specific Model)	11	0.928	5557	322.812	1939749	0.54	1862	None	376	1939749	0	5158.91	5557	2954	20178	2018	54
BSTS9.bin.118	72.85	0.04	Neural Network (Specific Model)	11	0.912	34849	337.647	1544177	0.46	1392	None	99	1544177	0	15597.8	34849	6741	69301	2027	45.6
BSTS9.bin.16	80.41	1.4	Neural Network (Specific Model)	11	0.895	10798	315.887	1727566	0.48	1634	None	219	1727566	0	7888.43	10798	3711	34712	2032	47.98
BSTS9.bin.19	82.31	1.55	Neural Network (Specific Model)	11	0.893	9385	289.155	2123507	0.49	2188	None	288	2123507	0	7373.29	9385	3669	31380	2007	48.78
BSTS9.bin.23	71.47	2.82	Neural Network (Specific Model)	11	0.921	11651	338.273	1942965	0.5	1765	None	210	1942965	0	9252.21	11651	4311	61375	2055	50.24
BSTS9.bin.3	60.7	0.21	Gradient Boost (General Model)	11	0.915	109039	326.105	740743	0.61	694	None	13	740743	0	56980.2	109039	31671	217027	3615	60.94
BSTS9.bin.33	59.19	0.93	Neural Network (Specific Model)	11	0.896	5158	305.805	1748278	0.43	1709	None	378	1748278	0	4625.07	5158	2542	17474	2005	43.2
BSTS9.bin.35	78.03	0.85	Neural Network (Specific Model)	11	0.898	24466	315.955	1564158	0.59	1484	None	98	1564158	0	15960.8	24466	6588	115702	2038	59.34
BSTS9.bin.40	74.43	1.77	Gradient Boost (General Model)	11	0.858	6765	292.535	2346542	0.49	2296	None	411	2346542	0	5709.35	6765	2997	25254	2033	49.09
BSTS9.bin.41	82.48	2.12	Gradient Boost (General Model)	11	0.907	21086	334.58	1840981	0.46	1666	None	124	1840981	0	14846.6	21086	6943	87309	2009	45.99
BSTS9.bin.44	64.92	0.71	Neural Network (Specific Model)	11	0.941	4340	278.857	1428259	0.57	1611	None	351	1428259	0	4069.11	4340	2422	20310	2000	57.02
BSTS9.bin.51	67.23	2.22	Neural Network (Specific Model)	11	0.908	8628	349.108	2561077	0.52	2223	None	394	2561077	0	6500.2	8628	3222	39324	2000	52.41
BSTS9.bin.56	67.55	0.14	Gradient Boost (General Model)	11	0.895	49266	361.671	1112174	0.47	918	None	37	1112174	0	30058.8	49266	14611	102151	2070	47.14
BSTS9.bin.57	80.16	0.41	Gradient Boost (General Model)	11	0.896	16455	331.752	1638798	0.43	1478	None	146	1638798	0	11224.6	16455	4934	135851	2050	43.1
BSTS9.bin.67	66.28	1.92	Neural Network (Specific Model)	11	0.902	4117	289.708	1501495	0.48	1561	None	386	1501495	0	3889.88	4117	2334	14737	2003	48.29
BSTS9.bin.68	81.21	1.51	Neural Network (Specific Model)	11	0.922	16888	337.95	2231837	0.49	2033	None	179	2231837	0	12468.4	16888	6284	60028	2053	49.35
BSTS9.bin.7	55.58	0.69	Neural Network (Specific Model)	11	0.926	5990	307.676	1267298	0.46	1274	None	250	1267298	0	5069.19	5990	2820	20607	2007	45.91
BSTS9.bin.75	58.44	0.07	Gradient Boost (General Model)	11	0.92	5085	288.438	1592634	0.48	1698	None	342	1592634	0	4656.82	5085	2502	18843	2003	48.02
BSTS9.bin.79	55.88	0.61	Gradient Boost (General Model)	11	0.901	4240	290.08	1335991	0.5	1386	None	330	1335991	0	4048.46	4240	2476	17893	2004	50.06
BSTS9.bin.82	83.55	0.86	Neural Network (Specific Model)	11	0.899	31163	360.84	3176726	0.51	2642	None	156	3176726	0	20363.6	31163	10436	102702	2011	51.39
BSTS9.bin.84	82.46	2.16	Neural Network (Specific Model)	11	0.92	11486	345	1961242	0.54	1745	None	221	1961242	0	8874.4	11486	4335	54865	2011	54.5
BSTS9.bin.86	77.66	0.53	Neural Network (Specific Model)	11	0.916	7789	323.948	2002151	0.46	1889	None	319	2002151	0	6276.34	7789	3130	34525	2023	46.46
BSTS9.bin.87	99.21	1.68	Gradient Boost (General Model)	11	0.878	113904	312.094	2627875	0.5	2468	None	48	2627875	0	54747.4	113904	23371	444182	2215	49.76
BSTS9.bin.97	69.84	2.77	Gradient Boost (General Model)	11	0.897	6372	300.624	1723954	0.46	1717	None	317	1723954	0	5438.34	6372	2944	22548	2018	45.69
BSTS9.bin.98	86.79	1.37	Neural Network (Specific Model)	11	0.895	9106	308.11	1748227	0.57	1695	None	250	1748227	0	6992.91	9106	3429	35777	2009	56.77
BV1.bin.105	59.28	0.4	Neural Network (Specific Model)	11	0.888	4663	309.533	1248858	0.47	1196	None	289	1248858	0	4321.31	4663	2467	15079	2008	46.67
BV1.bin.109	99.97	0.24	Neural Network (Specific Model)	11	0.938	110117	362.822	2179634	0.5	1884	None	39	2179634	0	55888.1	110117	24421	198725	4480	50.24
BV1.bin.110	73.61	3.53	Neural Network (Specific Model)	11	0.925	7753	337.169	1730559	0.54	1585	None	254	1730559	0	6813.22	7753	3669	35096	2017	54.46
BV1.bin.111	65.92	0	Neural Network (Specific Model)	11	0.9	10794	314.531	1218322	0.58	1163	None	161	1218322	0	7567.22	10794	3431	51513	2038	57.57
BV1.bin.115	90.65	1.11	Gradient Boost (General Model)	11	0.91	16193	361.651	2569907	0.51	2158	None	217	2569907	0	11842.9	16193	5614	60187	2048	51.13
BV1.bin.116	82.8	4.98	Neural Network (Specific Model)	11	0.914	11271	340.518	2280911	0.52	2044	None	285	2280911	0	8003.2	11271	3367	52174	2014	51.63
BV1.bin.118	89.14	4.62	Gradient Boost (General Model)	11	0.889	84957	329.757	2429439	0.45	2185	None	34	2429439	0	71454.1	84957	42192	207870	2608	44.89
BV1.bin.12	71.65	0.11	Gradient Boost (General Model)	11	0.876	48356	331.297	1371290	0.56	1210	None	40	1371290	0	34282.2	48356	18651	123498	2157	56.07
BV1.bin.123	80.49	0.61	Neural Network (Specific Model)	11	0.911	18099	328.434	1871745	0.45	1734	None	136	1871745	0	13762.8	18099	7242	68876	2019	45.24
BV1.bin.125	64.14	2.23	Neural Network (Specific Model)	11	0.911	5021	301.704	1674214	0.46	1688	None	371	1674214	0	4512.71	5021	2553	18351	2004	45.81
BV1.bin.130	97.27	0.57	Gradient Boost (General Model)	11	0.903	35526	333.864	3284876	0.51	2967	None	136	3284876	0	24153.5	35526	13079	112539	2088	51.36
BV1.bin.131	83.37	3.44	Gradient Boost (General Model)	11	0.923	9521	312.731	1536903	0.52	1514	None	225	1536903	0	6830.68	9521	3152	31393	2004	52.49
BV1.bin.132	68.58	1.08	Gradient Boost (General Model)	11	0.921	10813	312.626	1506481	0.5	1483	None	185	1506481	0	8143.14	10813	3828	48459	2019	50
BV1.bin.14	69.42	1.88	Neural Network (Specific Model)	11	0.928	6530	314.271	1745354	0.48	1721	None	324	1745354	0	5386.9	6530	2791	19865	2013	48
BV1.bin.149	88.59	0.01	Neural Network (Specific Model)	11	0.896	74601	378.668	2513765	0.53	1984	None	42	2513765	0	59851.6	74601	29225	214987	6834	53
BV1.bin.152	89.19	1.03	Gradient Boost (General Model)	11	0.895	70089	314.309	2849877	0.57	2708	None	156	2849877	0	18268.4	70089	7322	239025	2004	56.68
BV1.bin.155	90.92	2.13	Gradient Boost (General Model)	11	0.879	25200	300.097	2142902	0.53	2095	None	126	2142902	0	17007.2	25200	8851	76280	2015	52.53
BV1.bin.157	83.21	0	Neural Network (Specific Model)	11	0.897	41412	353.462	2370684	0.5	2010	None	86	2370684	0	27566.1	41412	14275	117375	3070	50.27
BV1.bin.18	60.95	1.58	Neural Network (Specific Model)	11	0.885	36514	376.524	1618302	0.57	1269	None	55	1618302	0	29423.7	36514	15880	129547	4490	57.05
BV1.bin.22	75.68	0.76	Neural Network (Specific Model)	11	0.891	11977	331.741	1805175	0.49	1619	None	208	1805175	0	8678.73	11977	3910	38410	2066	48.84
BV1.bin.29	89.66	0.83	Neural Network (Specific Model)	11	0.898	71702	366.803	2316674	0.57	1893	None	45	2316674	0	51481.6	71702	27018	143595	3667	56.59
BV1.bin.30	90.95	0.2	Neural Network (Specific Model)	11	0.913	41920	375.009	2022175	0.59	1642	None	72	2022175	0	28085.8	41920	15672	106690	2182	59.43
BV1.bin.31	91.04	0.51	Gradient Boost (General Model)	11	0.889	7377	283.33	1241352	0.45	1300	None	207	1241352	0	5996.87	7377	2934	25373	2042	45.14
BV1.bin.34	87.27	0.21	Neural Network (Specific Model)	11	0.917	33717	360.146	2476343	0.51	2104	None	109	2476343	0	22718.7	33717	10995	75600	2335	50.69
BV1.bin.36	78.64	1.29	Gradient Boost (General Model)	11	0.889	6598	275.229	2232994	0.46	2408	None	411	2232994	0	5433.08	6598	2678	24615	2001	45.76
BV1.bin.37	66.24	2.02	Neural Network (Specific Model)	11	0.921	5782	299.807	1370757	0.62	1405	None	269	1370757	0	5095.75	5782	2603	39421	2004	61.55
BV1.bin.38	89.35	3.06	Gradient Boost (General Model)	11	0.873	8424	282.176	1807839	0.54	1867	None	273	1807839	0	6622.12	8424	3162	39807	2008	53.85
BV1.bin.43	89.73	4.36	Neural Network (Specific Model)	11	0.901	13779	326.708	2100131	0.5	1933	None	221	2100131	0	9502.86	13779	4126	60861	2008	50.24
BV1.bin.44	76.56	0.88	Neural Network (Specific Model)	11	0.917	19349	357.741	1695248	0.53	1451	None	128	1695248	0	13244.1	19349	6158	69968	2098	52.89
BV1.bin.45	70.19	0.03	Neural Network (Specific Model)	11	0.927	28256	351.046	1465268	0.48	1292	None	81	1465268	0	18089.7	28256	8006	76230	2080	48.23
BV1.bin.5	97.85	1.53	Neural Network (Specific Model)	11	0.874	37707	302.181	2555782	0.52	2469	None	111	2555782	0	23025.1	37707	11006	108429	2067	51.7
BV1.bin.51	81.81	3.54	Neural Network (Specific Model)	11	0.901	10661	296.866	2275423	0.53	2305	None	295	2275423	0	7713.3	10661	3565	35460	2031	52.86
BV1.bin.60	82.01	1.85	Neural Network (Specific Model)	11	0.92	17381	322.38	2550726	0.5	2429	None	202	2550726	0	12627.4	17381	6136	79502	2081	49.75
BV1.bin.61	95.75	0.6	Gradient Boost (General Model)	11	0.901	61893	328.981	3265665	0.5	2986	None	71	3265665	0	45995.3	61893	32528	160608	2529	50.21
BV1.bin.63	95.63	0.5	Gradient Boost (General Model)	11	0.926	20192	334.432	2104525	0.52	1945	None	139	2104525	0	15140.5	20192	8351	76244	2005	52.46
BV1.bin.68	50.88	0.09	Neural Network (Specific Model)	11	0.93	22525	366.144	1336007	0.48	1133	None	78	1336007	0	17128.3	22525	8987	61217	2681	48.39
BV1.bin.71	86.4	1.56	Gradient Boost (General Model)	11	0.902	5582	284.448	2301563	0.49	2439	None	488	2301563	0	4716.32	5582	2513	23329	2004	48.69
BV1.bin.73	61.03	2.05	Neural Network (Specific Model)	11	0.884	37709	325.16	1567842	0.49	1423	None	56	1567842	0	27997.2	37709	15451	107875	2240	48.96
BV1.bin.8	80.39	3.11	Neural Network (Specific Model)	11	0.913	11208	334.826	2361214	0.46	2150	None	291	2361214	0	8114.14	11208	3622	43044	2008	45.83
BV1.bin.80	85.69	0.33	Neural Network (Specific Model)	11	0.908	46370	378.843	2203326	0.52	1763	None	71	2203326	0	31032.8	46370	14104	140051	2496	52.1
BV1.bin.83	98.1	4.73	Gradient Boost (General Model)	11	0.896	27871	295.413	2493822	0.48	2524	None	154	2493822	0	16193.6	27871	7087	71710	2015	48.1
BV1.bin.91	67.18	1.46	Gradient Boost (General Model)	11	0.877	9707	286.571	2007434	0.43	2052	None	288	2007434	0	6970.26	9707	2988	106015	2004	42.65
BV1.bin.99	80.03	3.27	Neural Network (Specific Model)	11	0.905	91569	333.182	1740333	0.6	1577	None	46	1740333	0	37833.3	91569	22541	277953	2110	59.89
BV10.bin.102	100	3.2	Gradient Boost (General Model)	11	0.883	56725	294.183	2537428	0.5	2542	None	82	2537428	0	30944.2	56725	14501	206136	2088	49.58
BV10.bin.11	71.81	2	Gradient Boost (General Model)	11	0.899	20648	331.267	1809971	0.46	1639	None	131	1809971	0	13816.6	20648	6580	73155	2041	45.71
BV10.bin.19	80.56	0.15	Neural Network (Specific Model)	11	0.929	17890	343.178	1592995	0.48	1441	None	142	1592995	0	11218.3	17890	4781	65636	2003	48.08
BV10.bin.22	74.24	1.86	Neural Network (Specific Model)	11	0.934	6434	297.057	1460920	0.46	1533	None	259	1460920	0	5640.62	6434	2894	31487	2010	45.89
BV10.bin.28	77.61	1.65	Gradient Boost (General Model)	11	0.909	17274	310.78	1864329	0.4	1821	None	161	1864329	0	11579.7	17274	5419	55426	2032	39.54
BV10.bin.30	68.39	3.1	Neural Network (Specific Model)	11	0.895	6153	328.534	1621334	0.61	1474	None	319	1621334	0	5082.55	6153	2649	20053	2009	61.25
BV10.bin.43	73.42	2.99	Gradient Boost (General Model)	11	0.884	5399	277.426	1843215	0.55	1961	None	389	1843215	0	4738.34	5399	2559	24318	2019	54.52
BV10.bin.51	67.28	0.99	Gradient Boost (General Model)	11	0.919	7429	304.824	1635645	0.5	1647	None	265	1635645	0	6172.25	7429	3209	40529	2006	49.62
BV10.bin.55	69.64	0.5	Neural Network (Specific Model)	11	0.854	5746	286.616	1748354	0.54	1740	None	346	1748354	0	5053.05	5746	2690	20463	2001	54.01
BV10.bin.56	83.52	4.26	Neural Network (Specific Model)	11	0.91	7110	316.512	2462427	0.46	2362	None	399	2462427	0	6171.5	7110	3070	28768	2017	45.93
BV10.bin.57	66.31	0.57	Neural Network (Specific Model)	11	0.89	7952	317.225	1500831	0.45	1406	None	251	1500831	0	5979.41	7952	2743	42988	2019	45.4
BV10.bin.63	74.89	1.82	Gradient Boost (General Model)	11	0.929	7710	297.202	1367322	0.57	1428	None	224	1367322	0	6104.12	7710	2887	35414	2028	57.39
BV10.bin.66	91.34	0.07	Neural Network (Specific Model)	11	0.929	28552	379.42	2184753	0.55	1785	None	110	2184753	0	19861.4	28552	10125	77681	2524	55
BV10.bin.76	78.72	0.52	Neural Network (Specific Model)	11	0.913	10009	348.147	2040841	0.51	1785	None	265	2040841	0	7701.29	10009	3507	35862	2003	51.34
BV10.bin.79	58.7	1.36	Gradient Boost (General Model)	11	0.918	15234	362.98	1758249	0.47	1484	None	178	1758249	0	9877.8	15234	4079	62172	2012	47.27
BV10.bin.8	86.62	0.81	Neural Network (Specific Model)	11	0.893	9405	310.792	1717458	0.57	1647	None	224	1717458	0	7667.22	9405	3768	52108	2005	56.83
BV10.bin.82	84.14	2.11	Neural Network (Specific Model)	11	0.908	10280	319.1	1888665	0.51	1794	None	247	1888665	0	7646.42	10280	3548	36493	2020	50.6
BV10.bin.83	96.37	1.35	Neural Network (Specific Model)	11	0.914	20722	365.157	2438835	0.56	2037	None	166	2438835	0	14691.8	20722	7017	60191	2075	56.43
BV12.bin.101	79.61	0.69	Neural Network (Specific Model)	11	0.902	83885	361.14	2194483	0.44	1830	None	45	2194483	0	48766.3	83885	28033	175149	2081	44.36
BV12.bin.105	85.07	3.79	Neural Network (Specific Model)	11	0.904	24927	327.79	2347923	0.48	2162	None	150	2347923	0	15652.8	24927	7595	78327	2010	48.26
BV12.bin.108	84.11	0.89	Neural Network (Specific Model)	11	0.909	31345	339.066	1818155	0.54	1627	None	87	1818155	0	20898.3	31345	9381	72252	2304	54.16
BV12.bin.11	80.42	3.58	Neural Network (Specific Model)	11	0.887	15329	314.686	1690114	0.47	1590	None	184	1690114	0	9185.4	15329	3657	41112	2000	46.8
BV12.bin.111	60.4	0.59	Neural Network (Specific Model)	11	0.921	6899	277.765	1093745	0.41	1212	None	186	1093745	0	5880.35	6899	2770	29796	2000	41.49
BV12.bin.112	60.62	1.21	Neural Network (Specific Model)	11	0.886	30377	351.363	1513075	0.47	1273	None	65	1513075	0	23278.1	30377	12340	136200	2083	47.27
BV12.bin.116	98.4	2.07	Gradient Boost (General Model)	11	0.895	110831	316.839	3302205	0.42	3115	None	59	3302205	0	55969.6	110831	30870	192029	2215	42.45
BV12.bin.12	89.64	0.19	Neural Network (Specific Model)	11	0.924	33441	364.078	2283040	0.51	1934	None	99	2283040	0	23061	33441	12429	115593	2038	50.83
BV12.bin.121	87.22	0.83	Neural Network (Specific Model)	11	0.92	41328	359.234	2681913	0.47	2293	None	97	2681913	0	27648.6	41328	13233	157241	2356	47.49
BV12.bin.126	86.43	0	Neural Network (Specific Model)	11	0.903	42441	364.12	2239579	0.53	1853	None	77	2239579	0	29085.4	42441	14854	94053	2562	53.23
BV12.bin.129	75.7	0	Neural Network (Specific Model)	11	0.907	8134	340.363	1873510	0.51	1667	None	295	1873510	0	6350.88	8134	3191	28334	2010	51.24
BV12.bin.134	82.94	3.95	Gradient Boost (General Model)	11	0.909	8949	309.616	2842961	0.52	2788	None	421	2842961	0	6752.88	8949	3232	40758	2003	51.76
BV12.bin.136	74.24	1.45	Gradient Boost (General Model)	11	0.912	6376	314.73	1280915	0.48	1239	None	241	1280915	0	5315	6376	2798	22346	2004	47.58
BV12.bin.15	65.56	1.43	Neural Network (Specific Model)	11	0.94	7015	333.968	1849783	0.56	1738	None	316	1849783	0	5853.74	7015	3076	28870	2029	56.02
BV12.bin.18	90.36	2.47	Neural Network (Specific Model)	11	0.891	21815	309.662	4162841	0.57	3998	None	267	4162841	0	15591.2	21815	7569	85457	2003	56.81
BV12.bin.20	98.17	0.11	Gradient Boost (General Model)	11	0.907	36861	336.915	3020132	0.47	2717	None	147	3020132	0	20545.1	36861	9745	89462	2271	47.38
BV12.bin.25	79.22	0.04	Neural Network (Specific Model)	11	0.911	36609	331.425	2195135	0.48	2016	None	99	2195135	0	22173.1	36609	12758	110647	2001	48.43
BV12.bin.3	99.98	0.1	Neural Network (Specific Model)	11	0.919	83746	389.866	2972958	0.53	2338	None	55	2972958	0	54053.8	83746	24476	248462	2864	53.14
BV12.bin.35	78.23	2.69	Neural Network (Specific Model)	11	0.945	7479	334.409	1361914	0.54	1285	None	215	1361914	0	6334.48	7479	3404	35837	2054	54.15
BV12.bin.37	83.62	3.05	Gradient Boost (General Model)	11	0.895	5888	283.333	2384791	0.53	2516	None	471	2384791	0	5063.25	5888	2743	23665	2015	52.81
BV12.bin.39	51.21	0.05	Neural Network (Specific Model)	11	0.909	22113	371.271	1300242	0.52	1062	None	77	1300242	0	16886.3	22113	9676	66406	2202	51.58
BV12.bin.41	75.05	2.71	Gradient Boost (General Model)	11	0.912	11054	318.685	2470088	0.52	2359	None	311	2470088	0	7942.41	11054	3668	42162	2012	52.31
BV12.bin.42	79.66	3.56	Neural Network (Specific Model)	11	0.91	14056	333.298	2167735	0.47	1976	None	224	2167735	0	9677.39	14056	4778	45207	2007	46.52
BV12.bin.47	86.07	1.22	Neural Network (Specific Model)	11	0.917	8557	334.905	1978523	0.56	1808	None	282	1978523	0	7016.04	8557	3671	29819	2052	56.16
BV12.bin.48	94.01	0.37	Neural Network (Specific Model)	11	0.91	47400	341.156	2817997	0.47	2510	None	103	2817997	0	27359.2	47400	13377	143489	2285	47.14
BV12.bin.49	77.33	4.81	Gradient Boost (General Model)	11	0.875	16134	294.882	2464872	0.6	2441	None	256	2464872	0	9628.41	16134	3650	53882	2013	60.4
BV12.bin.56	91.99	1.07	Gradient Boost (General Model)	11	0.91	26549	321.153	2383212	0.39	2254	None	120	2383212	0	19860.1	26549	10580	84477	2177	39.26
BV12.bin.59	87.83	0.56	Gradient Boost (General Model)	11	0.94	10716	348.397	1578487	0.58	1422	None	191	1578487	0	8264.33	10716	3951	41894	2037	58.25
BV12.bin.63	75.6	2	Neural Network (Specific Model)	11	0.932	5102	295.722	1501477	0.58	1580	None	326	1501477	0	4605.76	5102	2702	15174	2005	57.81
BV12.bin.65	81.54	0	Gradient Boost (General Model)	11	0.868	7004	308.597	1619945	0.57	1521	None	298	1619945	0	5436.06	7004	2820	21566	2009	56.61
BV12.bin.70	63.15	1.33	Neural Network (Specific Model)	11	0.868	6333	283.674	1603310	0.48	1638	None	297	1603310	0	5398.35	6333	2738	23031	2017	48.27
BV12.bin.71	64.34	1.58	Neural Network (Specific Model)	11	0.923	28803	350.256	1773922	0.47	1560	None	110	1773922	0	16126.6	28803	6621	194141	2176	47.24
BV12.bin.72	76.33	3.96	Gradient Boost (General Model)	11	0.925	6001	328.924	1982480	0.54	1862	None	391	1982480	0	5070.28	6001	2713	22995	2008	53.66
BV12.bin.77	93.53	0.02	Neural Network (Specific Model)	11	0.909	56490	364.579	2587711	0.53	2155	None	61	2587711	0	42421.5	56490	23356	192986	3022	52.72
BV12.bin.8	64.1	1.7	Neural Network (Specific Model)	11	0.898	8916	328.078	1831290	0.45	1673	None	270	1831290	0	6782.56	8916	3114	45417	2037	44.91
BV12.bin.86	65.81	3.15	Gradient Boost (General Model)	11	0.909	5570	325.86	1600299	0.53	1491	None	331	1600299	0	4834.74	5570	2686	21414	2001	52.51
BV12.bin.90	66.47	2.63	Neural Network (Specific Model)	11	0.919	4901	310.673	1724628	0.47	1702	None	378	1724628	0	4562.51	4901	2645	19887	2016	46.56
BV12.bin.95	64.33	0.24	Neural Network (Specific Model)	11	0.901	80980	362.094	1608505	0.52	1336	None	27	1608505	0	59574.3	80980	28573	160759	6585	51.87
BV13.bin.102	83.85	0.3	Neural Network (Specific Model)	11	0.876	11868	293.9	2372154	0.44	2360	None	296	2372154	0	8014.03	11868	3585	36568	2015	44.45
BV13.bin.103	60.62	0.63	Neural Network (Specific Model)	11	0.916	29926	355.439	1509121	0.5	1298	None	75	1509121	0	20121.6	29926	9353	102806	2918	49.89
BV13.bin.104	92.01	0.11	Neural Network (Specific Model)	11	0.894	80040	370.725	2895763	0.49	2330	None	65	2895763	0	44550.2	80040	26469	190645	2136	48.7
BV13.bin.16	99.85	2.1	Gradient Boost (General Model)	11	0.879	49247	302.016	2257670	0.52	2194	None	73	2257670	0	30927	49247	14841	185542	2317	52.29
BV13.bin.17	99.66	3.24	Neural Network (Specific Model)	11	0.911	45644	361.087	2302842	0.54	1940	None	79	2302842	0	29149.9	45644	12615	131503	2956	53.82
BV13.bin.19	72.82	1.41	Neural Network (Specific Model)	11	0.926	7317	311.542	1550902	0.44	1538	None	258	1550902	0	6011.25	7317	2854	40957	2003	44.35
BV13.bin.2	52.16	0.1	Neural Network (Specific Model)	11	0.909	19168	355.318	1731204	0.48	1479	None	136	1731204	0	12729.4	19168	5795	75747	2004	47.79
BV13.bin.22	80.9	0.23	Neural Network (Specific Model)	11	0.889	30895	339.096	2006819	0.47	1756	None	92	2006819	0	21813.2	30895	11714	81369	2434	47.35
BV13.bin.24	98.06	2.26	Gradient Boost (General Model)	11	0.902	101564	339.929	3738673	0.51	3310	None	55	3738673	0	67975.9	101564	35680	224867	2270	50.6
BV13.bin.26	61.4	2.16	Gradient Boost (General Model)	11	0.928	35815	379.473	1383735	0.5	1130	None	64	1383735	0	21620.9	35815	9154	135286	2167	49.91
BV13.bin.32	96.25	1.58	Gradient Boost (General Model)	11	0.881	60977	332.069	4153325	0.5	3678	None	125	4153325	0	33226.6	60977	19659	200720	2158	49.93
BV13.bin.33	85.18	4.2	Gradient Boost (General Model)	11	0.921	11961	318.211	2363346	0.51	2285	None	280	2363346	0	8440.52	11961	3872	47000	2018	50.7
BV13.bin.34	84.08	1.09	Gradient Boost (General Model)	11	0.899	8410	304.542	2015309	0.55	1986	None	297	2015309	0	6785.55	8410	3522	31340	2042	54.56
BV13.bin.38	78.19	1.35	Gradient Boost (General Model)	11	0.941	6667	337.151	1488820	0.58	1388	None	268	1488820	0	5555.3	6667	2920	18100	2028	58.37
BV13.bin.46	83.09	4.6	Gradient Boost (General Model)	11	0.917	6268	313.464	1909551	0.47	1865	None	356	1909551	0	5363.91	6268	2724	21467	2000	46.59
BV13.bin.52	83.97	1.51	Gradient Boost (General Model)	11	0.911	11287	335.092	2153036	0.56	1955	None	243	2153036	0	8860.23	11287	4476	49544	2005	56.27
BV13.bin.53	81.93	0.3	Neural Network (Specific Model)	11	0.901	6265	304.403	1809264	0.49	1788	None	336	1809264	0	5384.71	6265	2877	29026	2001	48.68
BV13.bin.55	91.23	1.36	Neural Network (Specific Model)	11	0.924	47334	342.834	2273716	0.48	2047	None	103	2273716	0	22074.9	47334	10751	121758	2066	48.05
BV13.bin.57	83.3	3.38	Neural Network (Specific Model)	11	0.907	35451	355.495	2545650	0.54	2169	None	95	2545650	0	26796.3	35451	13763	113162	2192	54.04
BV13.bin.59	92.95	0.51	Neural Network (Specific Model)	11	0.879	32069	314.437	2290410	0.48	2137	None	91	2290410	0	25169.3	32069	13376	164726	2137	47.81
BV13.bin.61	75.23	0.97	Neural Network (Specific Model)	11	0.896	6270	303.795	1700534	0.56	1674	None	311	1700534	0	5467.96	6270	2844	23165	2000	55.56
BV13.bin.65	66.77	1.16	Gradient Boost (General Model)	11	0.919	4573	278.613	1197357	0.59	1319	None	290	1197357	0	4128.82	4573	2405	18392	2002	58.53
BV13.bin.66	82.32	0.35	Gradient Boost (General Model)	11	0.911	6729	282.348	1650756	0.48	1780	None	292	1650756	0	5653.27	6729	2958	25957	2002	47.69
BV13.bin.68	72.84	0.1	Neural Network (Specific Model)	11	0.907	59204	362.433	1706104	0.5	1425	None	38	1706104	0	44897.5	59204	26083	169294	3132	50.25
BV13.bin.69	96.98	0.48	Gradient Boost (General Model)	11	0.875	50996	306.686	2434408	0.53	2320	None	92	2434408	0	26461	50996	11837	143421	2010	52.7
BV13.bin.7	69.93	2.83	Gradient Boost (General Model)	11	0.879	11871	292.327	2349734	0.63	2359	None	277	2349734	0	8482.79	11871	3883	85733	2010	63.45
BV13.bin.70	78.06	1.61	Neural Network (Specific Model)	11	0.928	7233	324.368	1541610	0.55	1473	None	254	1541610	0	6069.33	7233	3294	24092	2012	55.45
BV13.bin.71	85.31	0.75	Neural Network (Specific Model)	11	0.927	70027	374.987	2224578	0.58	1835	None	41	2224578	0	54258	70027	25701	245275	3965	58.09
BV13.bin.73	94.34	0.99	Neural Network (Specific Model)	11	0.928	17206	360.533	2283480	0.56	1961	None	165	2283480	0	13839.3	17206	7699	65662	2113	56.06
BV13.bin.74	95.39	2.4	Gradient Boost (General Model)	11	0.89	14041	308.951	1794001	0.56	1725	None	179	1794001	0	10022.4	14041	4590	55428	2033	56.47
BV13.bin.79	77.87	1.65	Neural Network (Specific Model)	11	0.892	21266	375.576	1932311	0.57	1532	None	125	1932311	0	15458.5	21266	8449	57710	2063	57.06
BV13.bin.80	58.14	0.29	Neural Network (Specific Model)	11	0.918	6753	305.652	2621154	0.57	2629	None	472	2621154	0	5553.29	6753	2581	35202	2001	56.86
BV13.bin.88	98.81	0.84	Neural Network (Specific Model)	11	0.894	83329	334.121	2622708	0.45	2344	None	47	2622708	0	55802.3	83329	27325	178345	3501	44.82
BV13.bin.9	64.92	1.92	Neural Network (Specific Model)	11	0.89	20936	369.505	1657111	0.48	1333	None	115	1657111	0	14409.7	20936	6288	68909	2103	47.91
BV13.bin.91	55.98	0.29	Neural Network (Specific Model)	11	0.914	5699	314.906	1035310	0.49	1003	None	198	1035310	0	5228.84	5699	2625	38528	2014	48.63
BV13.bin.92	69.65	1.26	Neural Network (Specific Model)	11	0.86	29973	303.927	2005405	0.58	1894	None	110	2005405	0	18231	29973	7488	96246	2017	57.79
BV13.bin.94	86.95	1.62	Gradient Boost (General Model)	11	0.888	66806	332.597	2287799	0.45	2038	None	48	2287799	0	47662.5	66806	25301	170476	3250	44.98
BV13.bin.96	55.65	0.89	Neural Network (Specific Model)	11	0.909	7388	324.543	1322278	0.49	1236	None	225	1322278	0	5876.79	7388	2920	30906	2005	48.79
BV14.H.bin.1	65.96	0.64	Neural Network (Specific Model)	11	0.926	6854	311.363	1717947	0.44	1707	None	310	1717947	0	5541.76	6854	2799	20720	2003	44.36
BV14.H.bin.104	99.5	0.48	Neural Network (Specific Model)	11	0.857	61046	301.809	2743254	0.5	2603	None	107	2743254	0	25637.9	61046	12309	241439	2033	50.23
BV14.H.bin.108	97.33	1.01	Neural Network (Specific Model)	11	0.918	53732	372.06	2574193	0.46	2120	None	87	2574193	0	29588.4	53732	16502	175223	2087	46
BV14.H.bin.111	76.21	4.62	Gradient Boost (General Model)	11	0.869	4744	275.544	2162182	0.52	2278	None	509	2162182	0	4247.9	4744	2446	19717	2003	52.03
BV14.H.bin.118	88.71	1.87	Neural Network (Specific Model)	11	0.871	38326	319.56	2361609	0.47	2149	None	101	2361609	0	23382.3	38326	11217	116040	2057	47.33
BV14.H.bin.119	76.79	3.48	Gradient Boost (General Model)	11	0.874	5754	284.732	2099130	0.54	2151	None	412	2099130	0	5094.98	5754	2655	27657	2000	53.77
BV14.H.bin.120	90.5	4.75	Neural Network (Specific Model)	11	0.92	13212	340.204	2078821	0.53	1876	None	213	2078821	0	9759.72	13212	4735	40162	2221	53.32
BV14.H.bin.19	97.62	2.98	Gradient Boost (General Model)	11	0.895	84767	324.631	3487385	0.5	3211	None	66	3487385	0	52839.2	84767	30441	294395	2344	49.64
BV14.H.bin.2	93.19	2.16	Gradient Boost (General Model)	11	0.88	18516	341.795	1524977	0.61	1310	None	110	1524977	0	13863.4	18516	7048	93830	2042	60.79
BV14.H.bin.25	98.39	0.27	Neural Network (Specific Model)	11	0.913	83894	365.654	2714458	0.55	2263	None	51	2714458	0	53224.7	83894	29787	291471	4114	54.93
BV14.H.bin.29	92.73	1.8	Gradient Boost (General Model)	11	0.921	36367	331.239	1554098	0.6	1442	None	82	1554098	0	18952.4	36367	8528	101471	2049	59.53
BV14.H.bin.32	79.39	2.18	Gradient Boost (General Model)	11	0.874	16870	292.638	1865542	0.53	1860	None	167	1865542	0	11170.9	16870	5553	72769	2031	52.86
BV14.H.bin.34	96.89	2.3	Gradient Boost (General Model)	11	0.896	12647	299.621	1610170	0.59	1608	None	176	1610170	0	9148.69	12647	4476	67835	2071	59.48
BV14.H.bin.36	87.4	1.66	Neural Network (Specific Model)	11	0.915	65699	345.439	3441434	0.49	3045	None	85	3441434	0	40487.5	65699	22333	142789	2556	48.76
BV14.H.bin.37	96.1	1.24	Gradient Boost (General Model)	11	0.871	136283	325.703	4623314	0.49	4128	None	54	4623314	0	85616.9	136283	45117	362822	2972	49.09
BV14.H.bin.38	78.78	2.93	Gradient Boost (General Model)	11	0.886	7538	284.899	1932623	0.66	2008	None	323	1932623	0	5983.35	7538	2936	34238	2005	66.18
BV14.H.bin.40	94.02	4.76	Gradient Boost (General Model)	11	0.875	18999	301.451	2621747	0.53	2541	None	188	2621747	0	13945.5	18999	6395	95544	2233	52.86
BV14.H.bin.45	81.05	1.46	Gradient Boost (General Model)	11	0.9	5726	287.206	1983585	0.46	2077	None	412	1983585	0	4814.53	5726	2612	18302	2004	45.56
BV14.H.bin.48	71.59	3.62	Neural Network (Specific Model)	11	0.918	5877	310.519	2001007	0.46	1974	None	396	2001007	0	5053.05	5877	2697	29891	2001	46.26
BV14.H.bin.49	90.91	2.46	Gradient Boost (General Model)	11	0.916	21536	332.064	2730437	0.44	2515	None	189	2730437	0	14446.8	21536	7016	62969	2025	44.1
BV14.H.bin.50	82.09	0.51	Neural Network (Specific Model)	11	0.912	26049	342.37	2379262	0.55	2116	None	138	2379262	0	17241	26049	9101	52753	2408	54.5
BV14.H.bin.51	97.69	0.06	Gradient Boost (General Model)	11	0.905	122715	322.62	1839102	0.41	1722	None	29	1839102	0	63417.3	122715	27676	244460	2423	41.21
BV14.H.bin.52	70.52	1.86	Gradient Boost (General Model)	11	0.9	4382	283.671	1034691	0.57	1096	None	251	1034691	0	4122.27	4382	2411	12676	2006	56.97
BV14.H.bin.53	93.46	0.25	Neural Network (Specific Model)	11	0.91	40314	347.78	2063628	0.54	1803	None	64	2063628	0	32244.2	40314	15502	119066	5938	53.67
BV14.H.bin.54	50.83	0	Gradient Boost (General Model)	11	0.875	40555	338.777	876199	0.57	755	None	28	876199	0	31292.8	40555	19977	100850	2742	56.88
BV14.H.bin.56	76.85	2.06	Neural Network (Specific Model)	11	0.902	13329	334.986	2024693	0.45	1820	None	216	2024693	0	9373.58	13329	4315	44415	2000	44.57
BV14.H.bin.69	97.73	2.59	Gradient Boost (General Model)	11	0.9	138024	329.007	2937316	0.44	2682	None	31	2937316	0	94752.1	138024	48659	270562	4015	43.51
BV14.H.bin.70	81.9	0.9	Gradient Boost (General Model)	11	0.911	28835	349.016	2293171	0.44	1999	None	117	2293171	0	19599.8	28835	10423	97016	2050	44.44
BV14.H.bin.73	90.51	1.77	Neural Network (Specific Model)	11	0.921	68046	366.513	2663719	0.48	2236	None	72	2663719	0	36996.1	68046	19692	147362	2049	48.21
BV14.H.bin.74	77.45	1.91	Gradient Boost (General Model)	11	0.876	11860	294.843	2243831	0.54	2226	None	251	2243831	0	8939.57	11860	4552	35977	2027	54.03
BV14.H.bin.78	56.89	0.15	Neural Network (Specific Model)	11	0.888	39989	311.062	1037414	0.54	989	None	36	1037414	0	28817	39989	16262	116703	2573	54.29
BV14.H.bin.79	82.01	0.25	Gradient Boost (General Model)	11	0.89	362475	320.413	1811159	0.5	1680	None	8	1811159	0	226395	362475	122806	492492	46228	50.28
BV14.H.bin.81	93.51	0.36	Neural Network (Specific Model)	11	0.898	122597	350.71	3016806	0.49	2580	None	39	3016806	0	77354	122597	36983	332451	5634	48.52
BV14.H.bin.82	78.36	1.27	Gradient Boost (General Model)	11	0.91	9541	307.904	1723545	0.4	1701	None	231	1723545	0	7461.23	9541	3827	27503	2007	40.05
BV14.H.bin.85	83.9	0.02	Neural Network (Specific Model)	11	0.901	79825	323.732	2581165	0.43	2400	None	50	2581165	0	51623.3	79825	35374	175687	2043	43.31
BV14.H.bin.86	68.42	1.31	Neural Network (Specific Model)	11	0.918	5830	313.666	1459041	0.47	1425	None	286	1459041	0	5101.54	5830	2816	32835	2002	47.32
BV14.H.bin.88	97.04	0.32	Gradient Boost (General Model)	11	0.882	66281	322.338	1896285	0.49	1731	None	50	1896285	0	37925.7	66281	20575	372432	2254	49.22
BV14.H.bin.89	67.79	0.67	Gradient Boost (General Model)	11	0.865	4033	278.026	1494765	0.53	1553	None	377	1494765	0	3964.89	4033	2475	20500	2007	53.18
BV14.H.bin.95	92.72	0.34	Neural Network (Specific Model)	11	0.886	18089	337.3	2463980	0.49	2160	None	195	2463980	0	12635.8	18089	6091	57563	2125	48.58
BV16.bin.105	71.54	3.17	Gradient Boost (General Model)	11	0.92	6522	324.457	1596025	0.56	1511	None	289	1596025	0	5522.58	6522	2879	21049	2040	56.35
BV16.bin.106	92.54	1.99	Neural Network (Specific Model)	11	0.898	16334	308.354	2626210	0.45	2554	None	241	2626210	0	10897.1	16334	5090	87113	2041	44.98
BV16.bin.107	68.42	2.54	Neural Network (Specific Model)	11	0.922	10078	338.519	1702985	0.47	1549	None	221	1702985	0	7705.81	10078	3652	41019	2003	46.84
BV16.bin.111	84.99	0.01	Gradient Boost (General Model)	11	0.861	127109	315.19	2169067	0.54	1978	None	41	2169067	0	52904.1	127109	20960	375611	2102	54.06
BV16.bin.116	87.89	1.44	Neural Network (Specific Model)	11	0.908	41717	356.18	3164245	0.44	2693	None	125	3164245	0	25314	41717	12448	133211	2071	43.69
BV16.bin.117	92.3	4.71	Gradient Boost (General Model)	11	0.904	12323	327.744	2724961	0.49	2509	None	311	2724961	0	8761.93	12323	4126	64409	2005	49.14
BV16.bin.123	74.26	1.43	Gradient Boost (General Model)	11	0.897	5181	293.688	1290500	0.57	1316	None	278	1290500	0	4642.09	5181	2499	19238	2031	57.32
BV16.bin.124	83.91	4.42	Neural Network (Specific Model)	11	0.916	14698	340.672	1703631	0.55	1530	None	155	1703631	0	10991.2	14698	5448	37892	2226	55.17
BV16.bin.13	87.21	0.08	Gradient Boost (General Model)	11	0.899	84261	329.836	1557897	0.54	1417	None	30	1557897	0	51929.9	84261	24168	149813	8395	53.82
BV16.bin.21	70.28	0.33	Neural Network (Specific Model)	11	0.898	74400	362.812	1762223	0.47	1456	None	37	1762223	0	47627.7	74400	25946	199477	2055	46.57
BV16.bin.38	90.85	1.35	Neural Network (Specific Model)	11	0.896	46320	346.182	2296267	0.48	1984	None	86	2296267	0	26700.8	46320	13900	128449	2214	47.73
BV16.bin.40	57.92	0.58	Neural Network (Specific Model)	11	0.934	6677	319.882	1151276	0.56	1123	None	206	1151276	0	5588.72	6677	2930	22833	2006	55.65
BV16.bin.49	85.62	4.83	Gradient Boost (General Model)	11	0.869	12112	302.279	2340781	0.61	2247	None	246	2340781	0	9515.37	12112	4822	53977	2053	61.47
BV16.bin.5	79.74	0.76	Gradient Boost (General Model)	11	0.922	7956	336.479	1683046	0.53	1540	None	251	1683046	0	6705.36	7956	3476	32644	2046	52.66
BV16.bin.55	79.53	0.38	Gradient Boost (General Model)	11	0.929	4812	286.261	1353151	0.46	1467	None	307	1353151	0	4407.66	4812	2549	18078	2008	45.73
BV16.bin.62	92.77	1.28	Gradient Boost (General Model)	11	0.911	108130	332.755	2988755	0.47	2732	None	53	2988755	0	56391.6	108130	46634	225625	2147	47.33
BV16.bin.64	82.99	0.19	Neural Network (Specific Model)	11	0.92	36118	335.361	2281636	0.52	2089	None	86	2281636	0	26530.7	36118	13957	95593	2010	51.92
BV16.bin.67	82.12	3.36	Neural Network (Specific Model)	11	0.908	8820	313.151	2645350	0.5	2560	None	373	2645350	0	7092.09	8820	3578	30903	2008	49.72
BV16.bin.69	88.36	0.55	Gradient Boost (General Model)	11	0.874	31095	315.659	1943847	0.47	1796	None	109	1943847	0	17833.5	31095	7811	84262	2062	46.72
BV16.bin.78	73.12	3.75	Neural Network (Specific Model)	11	0.917	7554	350.616	1883362	0.52	1644	None	311	1883362	0	6055.83	7554	3131	21294	2010	51.71
BV16.bin.79	74.49	1.77	Neural Network (Specific Model)	11	0.932	7755	317.281	1483309	0.49	1455	None	240	1483309	0	6180.45	7755	2988	38402	2004	49.47
BV16.bin.82	83.37	0.93	Neural Network (Specific Model)	11	0.876	15800	303.008	2345924	0.54	2265	None	209	2345924	0	11224.5	15800	5241	67078	2003	54.31
BV16.bin.83	92.37	2.67	Gradient Boost (General Model)	11	0.889	16132	313.271	1926986	0.57	1827	None	175	1926986	0	11011.4	16132	5455	47161	2062	56.53
BV16.bin.87	51.7	0.17	Neural Network (Specific Model)	11	0.904	5551	314.412	1267341	0.5	1216	None	257	1267341	0	4931.29	5551	2662	17195	2032	49.66
BV16.bin.88	72.7	0.76	Neural Network (Specific Model)	11	0.911	15899	309.15	1797501	0.4	1767	None	164	1797501	0	10960.4	15899	5359	47767	2005	39.65
BV17.H.bin.12	82.6	0.76	Neural Network (Specific Model)	11	0.878	34428	333.667	2270013	0.54	1993	None	93	2270013	0	24408.7	34428	12197	78834	2096	53.88
BV17.H.bin.21	88.84	3.48	Gradient Boost (General Model)	11	0.91	13114	318.809	2239932	0.46	2135	None	250	2239932	0	8959.73	13114	4489	47555	2003	46.19
BV17.H.bin.22	87.09	0.06	Neural Network (Specific Model)	11	0.905	46653	355.929	2972451	0.42	2522	None	102	2972451	0	29141.7	46653	15768	161253	2088	42.3
BV17.H.bin.25	68.3	0.81	Neural Network (Specific Model)	11	0.912	8671	295.149	1617365	0.4	1668	None	249	1617365	0	6495.44	8671	3110	33709	2006	40
BV17.H.bin.26	94.85	1.96	Gradient Boost (General Model)	11	0.915	73653	334.77	2701602	0.5	2465	None	58	2701602	0	46579.3	73653	23493	206103	2384	49.72
BV17.H.bin.28	94.61	0.94	Gradient Boost (General Model)	11	0.892	27989	314.622	2939061	0.57	2782	None	165	2939061	0	17812.5	27989	8323	132223	2053	57.03
BV17.H.bin.29	91.56	0.45	Gradient Boost (General Model)	11	0.908	36097	328.658	2395157	0.49	2211	None	94	2395157	0	25480.4	36097	14567	111591	2090	48.96
BV17.H.bin.4	75.77	3.11	Neural Network (Specific Model)	11	0.919	70994	350.186	2318396	0.47	2031	None	83	2318396	0	27932.5	70994	14607	146467	2026	47.26
BV17.H.bin.43	84.69	2.51	Neural Network (Specific Model)	11	0.914	18800	337.456	2258767	0.48	2042	None	188	2258767	0	12014.7	18800	5873	80764	2026	48.22
BV17.H.bin.46	84.65	0.19	Neural Network (Specific Model)	11	0.92	22787	361.195	2323469	0.51	1975	None	142	2323469	0	16362.5	22787	8111	89067	2188	50.99
BV17.H.bin.49	79.01	4.61	Neural Network (Specific Model)	11	0.947	6557	325.865	1753642	0.56	1702	None	329	1753642	0	5330.22	6557	2744	24934	2026	55.51
BV17.H.bin.51	83.38	0.17	Gradient Boost (General Model)	11	0.94	9172	332.768	1477570	0.58	1393	None	216	1477570	0	6840.6	9172	3313	26467	2002	58.06
BV17.H.bin.52	94.69	0.62	Neural Network (Specific Model)	11	0.894	55322	304.709	2393532	0.48	2344	None	73	2393532	0	32788.1	55322	15459	193642	2041	48.49
BV17.H.bin.54	94.09	4.4	Gradient Boost (General Model)	11	0.888	72397	331.512	4613426	0.48	4127	None	123	4613426	0	37507.5	72397	20337	165362	2144	47.7
BV17.H.bin.57	74.09	3.23	Neural Network (Specific Model)	11	0.916	5878	278.966	1773789	0.6	1944	None	344	1773789	0	5156.36	5878	2655	40312	2004	59.85
BV17.H.bin.63	72.27	1.83	Neural Network (Specific Model)	11	0.928	6027	320.249	1830247	0.52	1771	None	354	1830247	0	5170.19	6027	2596	48322	2013	52.12
BV17.H.bin.67	79.32	1.15	Neural Network (Specific Model)	11	0.901	15007	332.323	1598761	0.46	1447	None	170	1598761	0	9404.48	15007	4070	33519	2106	46.27
BV17.H.bin.70	57.88	0.04	Neural Network (Specific Model)	11	0.89	105051	303.569	1169601	0.44	1145	None	23	1169601	0	50852.2	105051	25904	131180	3289	44.44
BV17.H.bin.72	96.1	0.05	Gradient Boost (General Model)	11	0.86	14771	295.371	2847896	0.45	2770	None	287	2847896	0	9922.98	14771	4296	58142	2016	44.55
BV17.H.bin.74	93.16	0.26	Neural Network (Specific Model)	11	0.908	40260	344.435	2207180	0.5	1942	None	83	2207180	0	26592.5	40260	12758	114390	2029	49.74
BV17.H.bin.77	85.74	0.17	Gradient Boost (General Model)	11	0.895	8767	314.311	1308185	0.58	1243	None	199	1308185	0	6573.79	8767	3020	45128	2003	57.51
BV17.H.bin.85	96.68	0.89	Gradient Boost (General Model)	11	0.888	33071	311.439	1969590	0.41	1874	None	115	1969590	0	17126.9	33071	7154	144087	2221	40.53
BV18.H.bin.10	91.86	2.01	Gradient Boost (General Model)	11	0.879	88243	332.094	3567985	0.5	3153	None	71	3567985	0	50253.3	88243	31061	147286	2348	49.82
BV18.H.bin.102	92.1	0.23	Neural Network (Specific Model)	11	0.904	57316	353.378	3356441	0.43	2866	None	79	3356441	0	42486.6	57316	24346	157643	2163	42.55
BV18.H.bin.104	53.73	0.41	Gradient Boost (General Model)	11	0.913	3799	283.724	1243927	0.46	1337	None	336	1243927	0	3702.16	3799	2288	15860	2003	46.48
BV18.H.bin.105	96.97	0.31	Gradient Boost (General Model)	11	0.895	18668	307.232	1802381	0.52	1753	None	141	1802381	0	12782.8	18668	5726	120248	2144	52
BV18.H.bin.108	87.93	0.1	Neural Network (Specific Model)	11	0.918	95289	371.188	1608704	0.51	1327	None	30	1608704	0	53623.5	95289	27172	214663	4229	51.48
BV18.H.bin.109	73.19	0.12	Neural Network (Specific Model)	11	0.893	152612	352.466	2248188	0.49	1902	None	19	2248188	0	118326	152612	59895	441552	9660	48.77
BV18.H.bin.110	88.49	2.11	Neural Network (Specific Model)	11	0.906	24326	332.917	1968451	0.46	1789	None	149	1968451	0	13211.1	24326	6206	95006	2004	46.36
BV18.H.bin.111	81.74	2.14	Gradient Boost (General Model)	11	0.881	12925	295.686	2913284	0.47	2899	None	319	2913284	0	9132.55	12925	4377	44086	2004	47.49
BV18.H.bin.112	76.35	2.32	Gradient Boost (General Model)	11	0.912	9054	333.065	2102823	0.56	1922	None	301	2102823	0	6986.12	9054	3471	34747	2013	55.94
BV18.H.bin.113	98.36	0.03	Gradient Boost (General Model)	11	0.909	50790	342.763	1785210	0.47	1581	None	52	1785210	0	34331	50790	16445	108751	2530	47.01
BV18.H.bin.114	82.43	0.05	Neural Network (Specific Model)	11	0.893	9394	327.612	2027067	0.44	1845	None	273	2027067	0	7425.15	9394	3682	30889	2075	43.72
BV18.H.bin.115	65.88	0.22	Gradient Boost (General Model)	11	0.871	21125	294.824	1493507	0.53	1473	None	105	1493507	0	14223.9	21125	6577	71037	2020	52.9
BV18.H.bin.117	64.54	0.47	Gradient Boost (General Model)	11	0.867	5651	297.023	1468472	0.56	1431	None	298	1468472	0	4927.76	5651	2763	16077	2006	56.02
BV18.H.bin.123	71.54	0.02	Neural Network (Specific Model)	11	0.92	24954	332.605	1540272	0.43	1422	None	91	1540272	0	16926.1	24954	11095	87826	2213	42.5
BV18.H.bin.124	79.63	1	Neural Network (Specific Model)	11	0.92	80206	342.838	2208280	0.46	1980	None	41	2208280	0	53860.5	80206	36185	248046	2098	46.1
BV18.H.bin.14	65	1.1	Gradient Boost (General Model)	11	0.917	5698	322.589	1350511	0.55	1282	None	273	1350511	0	4946.93	5698	2722	21288	2006	54.69
BV18.H.bin.16	92.86	1.36	Neural Network (Specific Model)	11	0.895	19926	317.035	2134200	0.47	2012	None	171	2134200	0	12480.7	19926	5708	61693	2163	46.91
BV18.H.bin.20	93.48	0.96	Gradient Boost (General Model)	11	0.905	44247	336.352	1636651	0.61	1470	None	68	1636651	0	24068.4	44247	12007	93481	3054	60.99
BV18.H.bin.26	96.31	0.5	Gradient Boost (General Model)	11	0.937	27901	370.458	1873811	0.52	1583	None	93	1873811	0	20148.5	27901	9950	79856	2139	52.44
BV18.H.bin.27	79.36	2.46	Neural Network (Specific Model)	11	0.928	23050	354.319	2272055	0.49	1986	None	161	2272055	0	14112.1	23050	6013	83739	2009	49.04
BV18.H.bin.29	86.12	1.48	Gradient Boost (General Model)	11	0.915	8074	310.482	1725577	0.46	1698	None	263	1725577	0	6561.13	8074	2989	58259	2008	45.59
BV18.H.bin.31	92.36	0.45	Gradient Boost (General Model)	11	0.884	33778	310.748	1977491	0.49	1877	None	97	1977491	0	20386.5	33778	10411	129986	2083	49.06
BV18.H.bin.38	100	0.15	Gradient Boost (General Model)	11	0.859	35962	304.839	3126938	0.44	2941	None	132	3126938	0	23688.9	35962	11528	137332	2264	43.91
BV18.H.bin.4	76.01	3.24	Gradient Boost (General Model)	11	0.925	6267	295.34	1388345	0.63	1452	None	270	1388345	0	5142.02	6267	2692	19426	2007	62.97
BV18.H.bin.42	71.99	0.7	Gradient Boost (General Model)	11	0.86	46040	320.978	2111967	0.6	1889	None	84	2111967	0	25142.5	46040	12709	191151	2016	60.16
BV18.H.bin.47	93.98	0.79	Gradient Boost (General Model)	11	0.881	70808	328.045	2624815	0.56	2352	None	66	2624815	0	39769.9	70808	20348	148175	2292	56.35
BV18.H.bin.48	89.58	3.43	Neural Network (Specific Model)	11	0.89	64902	333.444	2145786	0.47	1911	None	53	2145786	0	40486.5	64902	19112	252723	2707	47.37
BV18.H.bin.5	77.86	0.6	Neural Network (Specific Model)	11	0.886	7239	279.066	2042611	0.53	2164	None	344	2042611	0	5937.82	7239	2990	32168	2012	52.78
BV18.H.bin.59	81.4	3.22	Neural Network (Specific Model)	11	0.911	17070	329.57	2482836	0.52	2292	None	211	2482836	0	11767	17070	5583	84935	2020	52.31
BV18.H.bin.60	56.44	0.42	Gradient Boost (General Model)	11	0.946	4919	317.907	1018412	0.56	1012	None	235	1018412	0	4333.67	4919	2541	14376	2002	56.31
BV18.H.bin.69	97.96	3.85	Gradient Boost (General Model)	11	0.881	146522	303.813	2373691	0.49	2298	None	44	2373691	0	53947.5	146522	28341	250206	2226	49.5
BV18.H.bin.70	54.11	0.05	Neural Network (Specific Model)	11	0.92	3906	268.85	1333244	0.52	1526	None	355	1333244	0	3755.62	3906	2390	23286	2023	52
BV18.H.bin.72	57.68	0.49	Neural Network (Specific Model)	11	0.88	41847	345.216	1511834	0.49	1286	None	47	1511834	0	32166.7	41847	23109	91129	3235	48.58
BV18.H.bin.76	81.01	0.35	Neural Network (Specific Model)	11	0.91	70457	338.86	2247651	0.48	2015	None	45	2247651	0	49947.8	70457	29067	297367	2351	47.56
BV18.H.bin.79	98.18	0.16	Gradient Boost (General Model)	11	0.876	19687	307.138	2526291	0.54	2405	None	195	2526291	0	12955.3	19687	6129	53385	2071	53.74
BV18.H.bin.86	67.83	0.02	Neural Network (Specific Model)	11	0.875	54463	311.986	1540543	0.48	1442	None	46	1540543	0	33490.1	54463	16916	107414	2467	48.2
BV18.H.bin.88	91.73	1.33	Neural Network (Specific Model)	11	0.888	34897	321.427	2643454	0.65	2438	None	116	2643454	0	22788.4	34897	11228	200306	2144	65.45
BV18.H.bin.89	85.96	0.57	Neural Network (Specific Model)	11	0.908	19104	307.071	1735128	0.56	1714	None	140	1735128	0	12393.8	19104	5815	90831	2185	55.99
BV18.H.bin.91	54.52	0.08	Neural Network (Specific Model)	11	0.857	5678	271.156	986194	0.5	1041	None	198	986194	0	4980.78	5678	2726	21352	2029	49.52
BV18.H.bin.94	95.73	0.17	Gradient Boost (General Model)	11	0.877	20606	283.83	768890	0.48	794	None	54	768890	0	14238.7	20606	7233	40658	2103	47.87
BV18.H.bin.95	87.44	1.22	Neural Network (Specific Model)	11	0.911	22329	345	2053818	0.5	1811	None	119	2053818	0	17259	22329	9239	71483	2551	50.46
BV18.H.bin.98	97.58	0.35	Gradient Boost (General Model)	11	0.886	52267	333.678	3412036	0.41	3025	None	92	3412036	0	37087.3	52267	21185	208155	2061	41.22
BV19.bin.1	75.75	1.62	Neural Network (Specific Model)	11	0.909	6742	329.543	1739852	0.66	1602	None	304	1739852	0	5723.2	6742	3012	32159	2014	65.79
BV19.bin.6	92.3	0.11	Neural Network (Specific Model)	11	0.932	143432	385.118	2144880	0.57	1734	None	22	2144880	0	97494.6	143432	50412	236595	2620	56.53
BV19.bin.8	87.55	0.67	Neural Network (Specific Model)	11	0.906	17877	360.887	2465880	0.53	2066	None	177	2465880	0	13931.5	17877	6810	80834	2022	52.8
BV20.bin.12	98.45	3.64	Gradient Boost (General Model)	11	0.893	43661	304.093	3878093	0.44	3804	None	154	3878093	0	25182.4	43661	14178	122822	2009	43.69
BV20.bin.13	63.73	1.42	Neural Network (Specific Model)	11	0.93	12167	329.921	1332151	0.48	1254	None	153	1332151	0	8706.87	12167	4423	34749	2013	48.43
BV20.bin.17	75.93	0.39	Neural Network (Specific Model)	11	0.917	7057	313.987	1945746	0.48	1897	None	333	1945746	0	5843.08	7057	2864	35884	2007	48.31
BV20.bin.20	100	0.51	Neural Network (Specific Model)	11	0.845	31564	306.633	2797501	0.37	2572	None	123	2797501	0	22743.9	31564	11821	124649	2231	36.89
BV20.bin.22	98.41	2.77	Neural Network (Specific Model)	11	0.878	22296	296.01	2324712	0.52	2301	None	145	2324712	0	16032.5	22296	8388	79973	2042	51.78
BV20.bin.23	80.13	0.17	Neural Network (Specific Model)	11	0.925	196247	345.695	1711955	0.62	1529	None	12	1711955	0	142663	196247	104470	260700	7487	62.22
BV20.bin.32	85.46	0.04	Neural Network (Specific Model)	11	0.908	42968	352.99	2709872	0.47	2326	None	129	2709872	0	21006.8	42968	10777	107346	2025	47.45
BV20.bin.37	95.52	2.59	Neural Network (Specific Model)	11	0.9	37906	318.276	4656078	0.56	4394	None	207	4656078	0	22493.1	37906	10933	127404	2004	55.63
BV20.bin.39	61.59	0.28	Gradient Boost (General Model)	11	0.897	4955	292.394	1145583	0.38	1173	None	252	1145583	0	4545.96	4955	2476	26972	2004	37.8
BV20.bin.41	77.96	1.97	Neural Network (Specific Model)	11	0.923	6087	319.152	2035557	0.49	1965	None	387	2035557	0	5259.84	6087	2822	23913	2002	48.64
BV20.bin.42	77.51	0.64	Neural Network (Specific Model)	11	0.908	20802	302.524	2141842	0.59	2146	None	154	2141842	0	13908.1	20802	6491	128626	2010	58.91
BV20.bin.54	87.22	0.82	Neural Network (Specific Model)	11	0.925	15562	335.313	2415422	0.47	2225	None	245	2415422	0	9858.87	15562	4452	40618	2026	46.87
BV20.bin.59	92.22	2.47	Gradient Boost (General Model)	11	0.9	19198	306.97	1850818	0.6	1810	None	134	1850818	0	13812.1	19198	6809	76470	2025	60.18
BV20.bin.6	80.09	0.1	Neural Network (Specific Model)	11	0.902	34606	362.427	2181150	0.46	1812	None	107	2181150	0	20384.6	34606	9561	99392	2017	46.07
BV20.bin.8	63.11	0.12	Neural Network (Specific Model)	11	0.861	41146	306.57	598404	0.45	561	None	24	598404	0	24933.5	41146	12733	47135	2640	45.33
BV20.bin.9	88.69	3.53	Neural Network (Specific Model)	11	0.92	18479	347.143	2535523	0.48	2245	None	194	2535523	0	13069.7	18479	6503	67098	2050	48.15
BV21.bin.10	98.8	1.58	Gradient Boost (General Model)	11	0.901	43962	349.235	2166194	0.46	1865	None	76	2166194	0	28502.5	43962	15066	155333	2016	46.37
BV21.bin.102	69.84	0.04	Neural Network (Specific Model)	11	0.912	36854	354.723	1646348	0.5	1413	None	59	1646348	0	27904.2	36854	12431	126193	4480	50.23
BV21.bin.104	88.59	0.24	Neural Network (Specific Model)	11	0.922	34745	366.569	2259648	0.54	1897	None	87	2259648	0	25973	34745	13848	105918	2558	53.88
BV21.bin.105	75.07	0.01	Gradient Boost (General Model)	11	0.882	44397	334.685	2057396	0.46	1809	None	61	2057396	0	33727.8	44397	17521	178407	3116	45.63
BV21.bin.110	94.87	0.5	Neural Network (Specific Model)	11	0.901	73914	363.009	2578387	0.48	2135	None	56	2578387	0	46042.6	73914	21331	220841	2070	47.64
BV21.bin.123	65.62	1.09	Neural Network (Specific Model)	11	0.92	6519	288.384	1365924	0.6	1455	None	247	1365924	0	5530.06	6519	2719	34406	2003	60.48
BV21.bin.128	58.76	0.2	Neural Network (Specific Model)	11	0.888	71980	377.607	1353797	0.56	1062	None	28	1353797	0	48349.9	71980	21906	99270	8034	55.57
BV21.bin.130	74.99	1.62	Neural Network (Specific Model)	11	0.884	8250	315.743	2033379	0.48	1900	None	300	2033379	0	6777.93	8250	3398	39140	2009	48
BV21.bin.131	80.8	1.99	Neural Network (Specific Model)	11	0.914	49403	352.695	1824634	0.54	1579	None	51	1824634	0	35777.1	49403	17177	155006	7694	54.21
BV21.bin.133	96	0.42	Gradient Boost (General Model)	11	0.861	24314	320.228	2439228	0.56	2191	None	148	2439228	0	16481.3	24314	8495	55316	2216	55.57
BV21.bin.14	64.01	0.6	Neural Network (Specific Model)	11	0.905	4774	265.768	1143266	0.56	1301	None	281	1143266	0	4068.56	4774	2417	14160	2003	55.6
BV21.bin.140	85.2	0.08	Neural Network (Specific Model)	11	0.915	28095	356.305	1935835	0.54	1660	None	98	1935835	0	19753.4	28095	9744	79149	2351	53.54
BV21.bin.142	79.77	0.42	Gradient Boost (General Model)	11	0.92	68755	327.763	517269	0.49	485	None	11	517269	0	47024.4	68755	18488	136434	4807	48.54
BV21.bin.145	93.13	2.68	Neural Network (Specific Model)	11	0.907	73612	357.817	2563868	0.45	2169	None	64	2563868	0	40060.4	73612	24316	222338	2054	45.44
BV21.bin.146	85.07	0.5	Neural Network (Specific Model)	11	0.901	37483	326.533	2521410	0.45	2323	None	89	2521410	0	28330.5	37483	14828	110730	2535	45.31
BV21.bin.147	91.42	0.5	Neural Network (Specific Model)	11	0.885	55287	315.251	2630853	0.5	2468	None	97	2630853	0	27122.2	55287	12106	192044	2073	49.95
BV21.bin.15	98.38	0.83	Neural Network (Specific Model)	11	0.874	16659	308.864	2677869	0.44	2531	None	258	2677869	0	10379.3	16659	4241	90686	2021	43.68
BV21.bin.154	78.29	3.02	Gradient Boost (General Model)	11	0.867	5590	290.203	2349053	0.46	2342	None	487	2349053	0	4823.52	5590	2557	26164	2007	45.77
BV21.bin.2	91.67	1.26	Neural Network (Specific Model)	11	0.929	15836	346.214	2003496	0.53	1796	None	181	2003496	0	11069	15836	5282	44711	2120	53.21
BV21.bin.29	83.11	4.84	Neural Network (Specific Model)	11	0.914	11198	348.411	1989650	0.54	1741	None	232	1989650	0	8576.08	11198	4194	48341	2042	54.36
BV21.bin.3	97.28	0.05	Gradient Boost (General Model)	11	0.908	200558	367.046	1826750	0.48	1509	None	28	1826750	0	65241.1	200558	32142	418538	2913	47.58
BV21.bin.30	75.17	1.76	Gradient Boost (General Model)	11	0.935	4071	272.956	1481122	0.57	1696	None	382	1481122	0	3877.28	4071	2402	12969	2014	57
BV21.bin.36	98.01	0.13	Gradient Boost (General Model)	11	0.883	49064	317.916	2963845	0.42	2750	None	105	2963845	0	28227.1	49064	15244	141111	2148	42.35
BV21.bin.37	57.54	0.17	Neural Network (Specific Model)	11	0.924	5615	307.23	1149841	0.48	1155	None	230	1149841	0	4999.31	5615	2743	18917	2031	47.79
BV21.bin.40	81.16	0.4	Neural Network (Specific Model)	11	0.892	85772	343.567	1925890	0.5	1670	None	38	1925890	0	50681.3	85772	24248	152966	3266	50.26
BV21.bin.41	81.45	1.23	Neural Network (Specific Model)	11	0.887	28657	326.672	2011617	0.62	1824	None	110	2011617	0	18287.4	28657	8704	92222	2215	61.58
BV21.bin.45	83.01	0.77	Neural Network (Specific Model)	11	0.923	9951	321.919	1830114	0.57	1752	None	250	1830114	0	7320.46	9951	3625	29405	2006	57.13
BV21.bin.46	73.25	0.01	Neural Network (Specific Model)	11	0.903	76460	357.699	1871553	0.5	1577	None	37	1871553	0	50582.5	76460	27168	203033	3686	49.88
BV21.bin.48	96.33	3.58	Gradient Boost (General Model)	11	0.904	29571	328.322	2871947	0.44	2642	None	147	2871947	0	19537	29571	9955	114686	2051	44.13
BV21.bin.5	91.73	0.49	Gradient Boost (General Model)	11	0.913	21047	333.174	1499865	0.56	1371	None	107	1499865	0	14017.4	21047	7531	62704	2013	55.76
BV21.bin.51	62.19	0.37	Neural Network (Specific Model)	11	0.851	5774	272.047	529027	0.43	553	None	104	529027	0	5086.8	5774	2980	15563	2087	43.49
BV21.bin.52	78.46	1.26	Neural Network (Specific Model)	11	0.915	17812	349.679	2426877	0.44	2121	None	209	2426877	0	11611.9	17812	5031	56090	2028	44.48
BV21.bin.58	63.62	0.92	Gradient Boost (General Model)	11	0.909	13621	352.043	1665586	0.46	1435	None	177	1665586	0	9410.09	13621	4224	59463	2065	46.4
BV21.bin.65	93.09	0.23	Gradient Boost (General Model)	11	0.864	7118	294.862	1792423	0.41	1753	None	307	1792423	0	5838.51	7118	2882	42773	2035	41.1
BV21.bin.74	95.51	3.02	Gradient Boost (General Model)	11	0.895	46416	324.226	1615650	0.61	1488	None	53	1615650	0	30484	46416	18028	119950	2113	60.91
BV21.bin.77	79.27	2.38	Gradient Boost (General Model)	11	0.905	17392	326.613	2247726	0.45	2078	None	172	2247726	0	13068.2	17392	6310	90431	2070	44.6
BV21.bin.78	75.73	0.08	Neural Network (Specific Model)	11	0.9	62843	377.484	2021156	0.53	1609	None	51	2021156	0	39630.5	62843	21001	194028	2136	52.74
BV21.bin.89	93.76	0.15	Neural Network (Specific Model)	11	0.917	55417	367.671	2756282	0.55	2295	None	66	2756282	0	41761.8	55417	22364	169914	3714	55.05
BV21.bin.94	91.53	0.21	Neural Network (Specific Model)	11	0.919	31116	365.636	2439532	0.54	2047	None	120	2439532	0	20329.4	31116	9440	100623	2533	53.56
BV21.bin.98	67.69	0.96	Gradient Boost (General Model)	11	0.899	4610	266.4	1348358	0.43	1520	None	325	1348358	0	4148.79	4610	2389	22743	2009	42.85
BV21.bin.99	83.21	0.24	Neural Network (Specific Model)	11	0.919	27065	345.959	2302402	0.52	2044	None	111	2302402	0	20742.4	27065	10965	96925	2016	52.03
BV22.bin.100	56.21	0.15	Neural Network (Specific Model)	11	0.861	14053	295.211	545145	0.53	531	None	45	545145	0	12114.3	14053	5757	66880	2875	52.69
BV22.bin.104	82.11	3.56	Neural Network (Specific Model)	11	0.923	9952	328.153	2292314	0.47	2153	None	309	2292314	0	7418.49	9952	3494	40292	2007	47.44
BV22.bin.106	92.58	0.45	Neural Network (Specific Model)	11	0.895	30555	307.709	1988093	0.54	1930	None	94	1988093	0	21149.9	30555	11003	105309	2137	53.57
BV22.bin.113	84.14	0.13	Neural Network (Specific Model)	11	0.91	20788	332.674	2036152	0.49	1860	None	134	2036152	0	15195.2	20788	7906	60553	2015	49.5
BV22.bin.119	97.01	0.32	Gradient Boost (General Model)	11	0.907	39887	329.064	2047133	0.57	1883	None	82	2047133	0	24965	39887	12234	108320	2179	56.6
BV22.bin.120	82.55	0.04	Gradient Boost (General Model)	11	0.917	14007	323.064	1373926	0.56	1302	None	139	1373926	0	9884.36	14007	4829	50773	2029	55.93
BV22.bin.124	76.56	0.38	Neural Network (Specific Model)	11	0.884	10477	309.168	1846652	0.45	1763	None	249	1846652	0	7416.27	10477	3191	46851	2032	44.88
BV22.bin.13	68.89	3.09	Gradient Boost (General Model)	11	0.92	4379	267.033	1041618	0.57	1198	None	251	1041618	0	4149.87	4379	2413	16253	2008	56.7
BV22.bin.133	89.74	0.66	Neural Network (Specific Model)	11	0.925	75936	374.064	2040482	0.52	1684	None	38	2040482	0	53696.9	75936	24813	206153	5378	52.36
BV22.bin.134	87.35	2.67	Neural Network (Specific Model)	11	0.892	10781	308.075	2182901	0.48	2110	None	273	2182901	0	7995.97	10781	3783	45813	2001	47.88
BV22.bin.137	99.96	0.05	Neural Network (Specific Model)	11	0.915	45816	346	2134519	0.5	1884	None	70	2134519	0	30493.1	45816	13841	110622	3992	50.47
BV22.bin.139	94.83	0.27	Neural Network (Specific Model)	11	0.896	52067	378.487	2208742	0.52	1744	None	58	2208742	0	38081.8	52067	20691	117242	4173	51.95
BV22.bin.143	70.14	0.62	Neural Network (Specific Model)	11	0.871	38784	306.812	1886766	0.52	1788	None	67	1886766	0	28160.7	38784	14226	81191	3533	52.44
BV22.bin.148	97.78	0.14	Gradient Boost (General Model)	11	0.888	63168	327.235	1992728	0.48	1805	None	50	1992728	0	39854.6	63168	20709	128336	3921	47.69
BV22.bin.26	87.13	2.09	Neural Network (Specific Model)	11	0.901	43250	329.901	3497695	0.44	3189	None	131	3497695	0	26700	43250	13617	134947	2027	44.13
BV22.bin.28	67.26	0.08	Gradient Boost (General Model)	11	0.876	20054	298.21	1586834	0.43	1556	None	132	1586834	0	12021.5	20054	5360	57836	2084	42.87
BV22.bin.3	86.13	0.22	Neural Network (Specific Model)	11	0.909	23879	351.167	2120477	0.5	1833	None	142	2120477	0	14932.9	23879	7292	72799	2009	49.97
BV22.bin.31	83.37	2.67	Gradient Boost (General Model)	11	0.876	9452	305.659	2236663	0.59	2140	None	315	2236663	0	7100.52	9452	3094	109373	2004	59.47
BV22.bin.32	75.58	1.12	Neural Network (Specific Model)	11	0.895	41771	353.808	1850054	0.47	1561	None	69	1850054	0	26812.4	41771	13000	199086	2273	46.69
BV22.bin.42	87.08	0.9	Neural Network (Specific Model)	11	0.931	18809	342.855	1892722	0.48	1716	None	158	1892722	0	11979.2	18809	5273	66664	2006	48.36
BV22.bin.43	94.64	0.63	Gradient Boost (General Model)	11	0.883	45858	316.943	1898823	0.41	1765	None	65	1898823	0	29212.7	45858	13964	157708	2200	40.77
BV22.bin.45	51.49	0	Neural Network (Specific Model)	11	0.903	26836	339.097	1160309	0.46	1031	None	70	1160309	0	16575.8	26836	8114	63115	2038	45.77
BV22.bin.47	79.22	0.22	Gradient Boost (General Model)	11	0.921	10008	314.17	1643525	0.49	1609	None	213	1643525	0	7716.08	10008	3860	35886	2080	48.73
BV22.bin.55	99.85	0.22	Neural Network (Specific Model)	11	0.945	29101	369.163	1996916	0.52	1707	None	87	1996916	0	22953.1	29101	12123	86920	3005	52.36
BV22.bin.61	81.14	1.96	Neural Network (Specific Model)	11	0.914	12385	340.409	2244599	0.46	2012	None	247	2244599	0	9087.45	12385	4331	36482	2028	46.09
BV22.bin.63	75.93	4.22	Neural Network (Specific Model)	11	0.928	5898	319.689	2047940	0.48	1984	None	399	2047940	0	5132.68	5898	2715	26532	2002	48.42
BV22.bin.66	75.25	1.92	Neural Network (Specific Model)	11	0.923	15641	359.748	2827457	0.5	2422	None	267	2827457	0	10589.7	15641	5078	56952	2026	49.66
BV22.bin.70	98.39	2.37	Gradient Boost (General Model)	11	0.879	127545	298.147	2328679	0.52	2290	None	32	2328679	0	72771.2	127545	35215	285791	5305	52.43
BV22.bin.81	80.27	4.52	Gradient Boost (General Model)	11	0.928	21856	332.072	1504240	0.63	1404	None	94	1504240	0	16002.5	21856	8375	88134	2056	63.41
BV22.bin.84	86.6	2.82	Neural Network (Specific Model)	11	0.916	22359	346.479	2336279	0.52	2063	None	131	2336279	0	17834.2	22359	9600	70740	2180	52.21
BV22.bin.90	88.81	0.42	Gradient Boost (General Model)	11	0.886	22371	331.717	1847260	0.4	1647	None	151	1847260	0	12233.5	22371	4953	101084	2068	39.87
BV22.bin.95	82.04	2.66	Gradient Boost (General Model)	11	0.909	6789	306.321	1563569	0.43	1549	None	271	1563569	0	5769.63	6789	2958	27582	2001	43.34
BV23.bin.101	90.36	0	Gradient Boost (General Model)	11	0.881	101884	317.642	1908648	0.44	1766	None	31	1908648	0	61569.3	101884	30017	291176	3992	43.95
BV23.bin.105	81.87	2.9	Neural Network (Specific Model)	11	0.904	17804	348.225	2208550	0.54	1914	None	183	2208550	0	12068.6	17804	5238	79447	2032	53.91
BV23.bin.107	63.74	1.34	Neural Network (Specific Model)	11	0.907	4898	291.624	1235706	0.49	1283	None	278	1235706	0	4444.99	4898	2580	26064	2001	48.89
BV23.bin.108	81.96	0.27	Neural Network (Specific Model)	11	0.923	75555	364.105	1672149	0.56	1415	None	36	1672149	0	46448.6	75555	25493	219991	3026	55.76
BV23.bin.11	92.46	3.54	Neural Network (Specific Model)	11	0.909	20604	336.02	2572859	0.52	2324	None	190	2572859	0	13541.4	20604	6703	50974	2037	52.41
BV23.bin.112	96.96	2.87	Gradient Boost (General Model)	11	0.85	99616	301.548	3062183	0.5	2882	None	50	3062183	0	61243.7	99616	29762	341320	2326	50.17
BV23.bin.116	94.22	2.24	Neural Network (Specific Model)	11	0.912	110343	342.781	2317211	0.43	2059	None	30	2317211	0	77240.4	110343	30289	320967	13682	43.35
BV23.bin.117	95.7	0.11	Gradient Boost (General Model)	11	0.926	41383	336.057	1029438	0.48	948	None	29	1029438	0	35497.9	41383	20391	123704	7207	48.3
BV23.bin.118	74.23	1.39	Gradient Boost (General Model)	11	0.871	4743	270.24	1662939	0.54	1791	None	375	1662939	0	4434.5	4743	2528	21710	2012	54.21
BV23.bin.126	99.85	0.01	Neural Network (Specific Model)	11	0.88	163159	329.555	2680392	0.44	2390	None	30	2680392	0	89346.4	163159	41334	235337	5717	44.28
BV23.bin.13	86.83	1.42	Gradient Boost (General Model)	11	0.886	7818	289.246	2182028	0.48	2232	None	354	2182028	0	6163.92	7818	2946	24948	2009	47.98
BV23.bin.131	72.14	4.08	Neural Network (Specific Model)	11	0.904	15831	341.522	1735891	0.52	1535	None	140	1735891	0	12399.2	15831	6331	52147	2016	52.41
BV23.bin.138	99.46	1.37	Neural Network (Specific Model)	11	0.918	96188	389.167	2975842	0.53	2343	None	63	2975842	0	47235.6	96188	22927	265299	2422	53.01
BV23.bin.140	82.8	1.11	Neural Network (Specific Model)	11	0.903	33532	319.551	2840613	0.45	2682	None	126	2840613	0	22544.5	33532	11597	138456	2016	44.63
BV23.bin.142	96.38	1.3	Gradient Boost (General Model)	11	0.904	426220	340.11	3681042	0.5	3264	None	19	3681042	0	193739	426220	70678	684232	13880	50.41
BV23.bin.144	94.32	0.14	Neural Network (Specific Model)	11	0.91	37862	337.09	2348230	0.5	2117	None	93	2348230	0	25249.8	37862	12087	123042	2228	49.73
BV23.bin.147	77.72	0.3	Neural Network (Specific Model)	11	0.913	20519	337.851	1689399	0.55	1525	None	119	1689399	0	14196.6	20519	6951	48019	2104	54.77
BV23.bin.149	66.43	2.39	Gradient Boost (General Model)	11	0.893	4870	260.354	611930	0.45	701	None	142	611930	0	4309.37	4870	2534	12576	2013	45.43
BV23.bin.17	88.35	1.96	Gradient Boost (General Model)	11	0.92	8421	308.065	1395798	0.53	1391	None	219	1395798	0	6373.51	8421	3151	35478	2019	52.78
BV23.bin.2	87.17	0	Neural Network (Specific Model)	11	0.914	50313	366.266	2682075	0.52	2236	None	71	2682075	0	37775.7	50313	19651	130897	7458	51.55
BV23.bin.26	83.48	0	Neural Network (Specific Model)	11	0.921	249519	339.85	1765919	0.45	1597	None	14	1765919	0	126137	249519	64069	762988	2180	45.16
BV23.bin.27	92.5	0.23	Neural Network (Specific Model)	11	0.915	56254	382.573	2595573	0.53	2073	None	68	2595573	0	38170.2	56254	16918	193198	3094	53.27
BV23.bin.34	97.86	0.67	Neural Network (Specific Model)	11	0.908	67193	367.388	2310832	0.55	1906	None	59	2310832	0	39166.6	67193	19565	174235	2106	54.67
BV23.bin.39	98.71	1.34	Gradient Boost (General Model)	11	0.919	21945	309.544	1747672	0.6	1732	None	110	1747672	0	15887.9	21945	7758	70568	2074	59.87
BV23.bin.4	67.39	2.05	Neural Network (Specific Model)	11	0.886	8291	292.458	1922594	0.61	1945	None	288	1922594	0	6675.67	8291	3309	89269	2009	61.07
BV23.bin.40	51.34	0	Gradient Boost (General Model)	11	0.926	3840	268.145	669482	0.49	772	None	184	669482	0	3638.49	3840	2306	11113	2000	49.1
BV23.bin.42	94.55	0.81	Gradient Boost (General Model)	11	0.916	27697	327.444	2567958	0.48	2399	None	145	2567958	0	17710	27697	8878	105542	2125	48.07
BV23.bin.45	66.82	0.14	Neural Network (Specific Model)	11	0.92	39706	359.925	1592706	0.57	1358	None	60	1592706	0	26545.1	39706	15027	102961	2223	56.86
BV23.bin.53	83	0.02	Neural Network (Specific Model)	11	0.911	19130	353.72	2395432	0.44	2058	None	179	2395432	0	13382.3	19130	6162	71365	2018	43.54
BV23.bin.60	79.2	0.25	Neural Network (Specific Model)	11	0.928	6977	319.097	1692218	0.53	1644	None	283	1692218	0	5979.57	6977	3121	26855	2003	53.38
BV23.bin.69	91.02	2.58	Gradient Boost (General Model)	11	0.867	7087	282.161	2439733	0.48	2502	None	410	2439733	0	5950.57	7087	3021	24442	2000	47.85
BV23.bin.75	92.07	0.15	Gradient Boost (General Model)	11	0.882	50442	326.485	2658140	0.43	2398	None	96	2658140	0	27689	50442	14938	159515	2044	42.72
BV23.bin.82	94.66	0.55	Neural Network (Specific Model)	11	0.919	29064	317.935	2085840	0.56	2015	None	100	2085840	0	20858.4	29064	10324	103705	2094	55.9
BV23.bin.89	61.34	0.91	Gradient Boost (General Model)	11	0.879	3892	281.609	1100411	0.57	1147	None	299	1100411	0	3680.3	3892	2282	13758	2009	56.72
BV23.bin.9	95.63	0.1	Gradient Boost (General Model)	11	0.92	149767	379.177	2328152	0.5	1885	None	38	2328152	0	61267.2	149767	25310	354717	2213	49.55
BV23.bin.95	78.11	1.3	Gradient Boost (General Model)	11	0.941	5052	309.022	1200361	0.54	1220	None	258	1200361	0	4652.56	5052	2687	20942	2002	53.84
BV23.bin.96	85.82	0.12	Neural Network (Specific Model)	11	0.902	27685	320.549	2183227	0.51	2051	None	134	2183227	0	16292.7	27685	7326	84238	2022	50.94
BV23.bin.97	91.6	2.31	Neural Network (Specific Model)	11	0.902	74091	336.675	2946847	0.44	2636	None	66	2946847	0	44649.2	74091	29044	187797	2352	44.1
BV23.bin.99	61.62	0.88	Neural Network (Specific Model)	11	0.872	9507	300.737	1412298	0.42	1367	None	202	1412298	0	6991.57	9507	3121	48623	2031	41.57
BV24.bin.10	83.66	0.87	Neural Network (Specific Model)	11	0.889	29166	328.095	3016575	0.48	2728	None	153	3016575	0	19716.2	29166	9404	79936	2281	48.02
BV24.bin.101	99.8	2.99	Neural Network (Specific Model)	11	0.905	73491	316.466	2288367	0.54	2187	None	56	2288367	0	40863.7	73491	20733	152452	2497	54.36
BV24.bin.104	98.02	0.07	Neural Network (Specific Model)	11	0.893	27675	360.959	2421113	0.52	1998	None	127	2421113	0	19063.9	27675	8757	91848	2288	52.37
BV24.bin.109	98.52	1.95	Neural Network (Specific Model)	11	0.868	131303	301.871	2670424	0.51	2564	None	30	2670424	0	89014.1	131303	52637	267120	3477	50.79
BV24.bin.110	63.54	0.12	Gradient Boost (General Model)	11	0.931	5480	337.979	1574266	0.56	1447	None	314	1574266	0	5013.59	5480	2764	26691	2002	55.57
BV24.bin.111	77.87	0.59	Gradient Boost (General Model)	11	0.903	61243	329.968	2621042	0.43	2394	None	73	2621042	0	35904.7	61243	21620	260807	2051	43.5
BV24.bin.119	88.94	0.06	Neural Network (Specific Model)	11	0.907	30412	325.225	2060014	0.57	1920	None	95	2060014	0	21684.4	30412	10579	126617	2085	57.1
BV24.bin.120	95.34	0.18	Neural Network (Specific Model)	11	0.893	30296	305.057	1830718	0.55	1790	None	98	1830718	0	18680.8	30296	10070	88386	2117	54.92
BV24.bin.129	92.47	0	Neural Network (Specific Model)	11	0.905	39783	352.833	2161088	0.56	1851	None	75	2161088	0	28814.5	39783	14056	118900	2209	56.47
BV24.bin.131	84.33	1.25	Neural Network (Specific Model)	11	0.922	20201	348.096	2264842	0.47	2002	None	149	2264842	0	15200.3	20201	7950	60964	2084	47.08
BV24.bin.134	89.69	0.45	Neural Network (Specific Model)	11	0.899	27720	334.02	2812813	0.51	2527	None	165	2812813	0	17047.3	27720	8020	99767	2166	51.48
BV24.bin.136	78.93	3.19	Neural Network (Specific Model)	11	0.908	6719	310.341	2532622	0.46	2475	None	463	2532622	0	5470.03	6719	2668	28776	2001	46.22
BV24.bin.139	82.91	0.18	Neural Network (Specific Model)	11	0.903	59656	306.093	1271629	0.34	1252	None	33	1271629	0	38534.2	59656	23897	172469	2521	33.94
BV24.bin.14	92.22	2.48	Gradient Boost (General Model)	11	0.917	8004	295.626	2265318	0.48	2347	None	363	2265318	0	6240.55	8004	2817	40824	2012	47.83
BV24.bin.141	69.71	1.74	Neural Network (Specific Model)	11	0.891	4756	277.336	1935186	0.51	2078	None	446	1935186	0	4338.98	4756	2440	17247	2001	50.57
BV24.bin.147	99.08	1.31	Neural Network (Specific Model)	11	0.888	54745	308.108	2409490	0.5	2320	None	90	2409490	0	26772.1	54745	12691	225458	2000	49.73
BV24.bin.154	96.04	2.84	Neural Network (Specific Model)	11	0.892	48250	320.901	2478179	0.47	2299	None	98	2478179	0	25287.5	48250	12256	108429	2106	47.27
BV24.bin.157	63.87	2.41	Gradient Boost (General Model)	11	0.924	13579	327.594	1283870	0.63	1208	None	136	1283870	0	9440.22	13579	3991	49266	2011	63.03
BV24.bin.158	80.56	0.61	Neural Network (Specific Model)	11	0.891	35686	368.555	2548050	0.49	2055	None	114	2548050	0	22351.3	35686	11341	136419	2019	48.56
BV24.bin.20	75.71	0.29	Neural Network (Specific Model)	11	0.926	42492	369.686	2178492	0.49	1822	None	91	2178492	0	23939.5	42492	12323	160339	2160	48.54
BV24.bin.23	99.75	0	Neural Network (Specific Model)	11	0.889	126845	328.066	2339885	0.53	2118	None	26	2339885	0	89995.6	126845	68133	228639	4262	53.07
BV24.bin.25	93.61	2.42	Gradient Boost (General Model)	11	0.883	10764	279.604	908953	0.45	959	None	113	908953	0	8043.83	10764	3852	29926	2219	44.95
BV24.bin.30	56.29	0.06	Neural Network (Specific Model)	11	0.919	69511	367.009	1467965	0.53	1228	None	34	1467965	0	43175.4	69511	21980	140349	7155	53.26
BV24.bin.31	78.47	0.22	Neural Network (Specific Model)	11	0.896	64435	320.081	2069811	0.44	1934	None	40	2069811	0	51745.3	64435	28584	370257	4714	43.72
BV24.bin.33	56.1	0	Neural Network (Specific Model)	11	0.907	66530	352.068	1497293	0.49	1288	None	40	1497293	0	37432.3	66530	16479	165354	3706	49.29
BV24.bin.37	82.75	2.36	Gradient Boost (General Model)	11	0.909	13341	316.438	1695952	0.56	1627	None	190	1695952	0	8926.06	13341	3624	50897	2009	55.63
BV24.bin.39	100	0.02	Gradient Boost (General Model)	11	0.916	111582	339.164	2113106	0.43	1905	None	42	2113106	0	50312.1	111582	26725	279377	2200	42.93
BV24.bin.40	71.08	4.05	Gradient Boost (General Model)	11	0.894	6927	292.805	2355753	0.46	2402	None	420	2355753	0	5608.94	6927	2917	28967	2003	45.57
BV24.bin.42	78.38	0.2	Neural Network (Specific Model)	11	0.903	32084	372.238	2113846	0.53	1712	None	101	2113846	0	20929.2	32084	10120	80259	2589	52.84
BV24.bin.46	62.72	1.7	Gradient Boost (General Model)	11	0.947	4364	306.655	1038081	0.54	1070	None	260	1038081	0	3992.62	4364	2465	10784	2000	54.28
BV24.bin.53	85.7	0.14	Neural Network (Specific Model)	11	0.907	22601	344.568	2168034	0.5	1906	None	141	2168034	0	15376.1	22601	7845	76072	2426	49.73
BV24.bin.57	75.55	1.59	Gradient Boost (General Model)	11	0.932	5047	311.761	1680317	0.54	1678	None	359	1680317	0	4680.55	5047	2653	20124	2007	54.41
BV24.bin.58	83.26	1.59	Neural Network (Specific Model)	11	0.916	9886	315.748	2262152	0.48	2191	None	305	2262152	0	7416.89	9886	3569	39210	2016	48.23
BV24.bin.59	76.73	1.68	Neural Network (Specific Model)	11	0.917	29456	358.286	2502234	0.48	2138	None	155	2502234	0	16143.5	29456	6939	106337	2029	47.55
BV24.bin.61	92.5	4.18	Gradient Boost (General Model)	11	0.862	56288	260.714	1316936	0.29	1459	None	33	1316936	0	39907.2	56288	22694	130596	3694	28.62
BV24.bin.66	98.17	0.29	Gradient Boost (General Model)	11	0.932	97099	368.436	1567433	0.57	1324	None	23	1567433	0	68149.3	97099	39370	410566	4789	57.08
BV24.bin.7	83.34	0.1	Neural Network (Specific Model)	11	0.898	34201	362.393	2585466	0.51	2139	None	94	2585466	0	27505	34201	16147	160245	2093	50.75
BV24.bin.74	96.49	0.06	Gradient Boost (General Model)	11	0.906	40417	315.016	1782965	0.42	1712	None	67	1782965	0	26611.4	40417	13760	134250	2125	41.51
BV24.bin.79	93.19	2.88	Gradient Boost (General Model)	11	0.905	40187	347.116	1892441	0.59	1646	None	85	1892441	0	22264	40187	12277	131972	2061	58.75
BV24.bin.84	98.02	0.01	Gradient Boost (General Model)	11	0.907	148761	346.065	3267128	0.49	2861	None	39	3267128	0	83772.5	148761	40193	273511	3213	48.53
BV24.bin.85	87.4	3.23	Neural Network (Specific Model)	11	0.889	72708	368.931	2481619	0.54	1996	None	58	2481619	0	42786.5	72708	21690	140590	2514	53.92
BV24.bin.93	72.88	0.82	Gradient Boost (General Model)	11	0.922	8313	310.975	1151451	0.49	1140	None	176	1151451	0	6542.34	8313	3174	32335	2016	49.14
BV25.bin.101	69.13	0.31	Neural Network (Specific Model)	11	0.884	23153	339.427	1767974	0.48	1537	None	92	1767974	0	19217.1	23153	10246	65769	2617	48.44
BV25.bin.104	65.24	0.9	Neural Network (Specific Model)	11	0.933	6123	296.79	1367060	0.46	1435	None	254	1367060	0	5382.13	6123	2689	27002	2008	46.33
BV25.bin.105	72.7	0.28	Neural Network (Specific Model)	11	0.902	10110	325.724	1590030	0.46	1470	None	215	1590030	0	7395.49	10110	3272	29209	2011	46.23
BV25.bin.106	59.03	1.32	Gradient Boost (General Model)	11	0.93	5304	297.723	740081	0.47	772	None	155	740081	0	4774.72	5304	2531	20602	2013	46.93
BV25.bin.110	94.3	1.13	Gradient Boost (General Model)	11	0.943	8865	331.933	1390732	0.54	1319	None	194	1390732	0	7168.72	8865	3629	24317	2072	53.68
BV25.bin.112	99.95	0.55	Gradient Boost (General Model)	11	0.891	131621	317.523	2118909	0.51	1985	None	25	2118909	0	84756.4	131621	46506	411707	2621	50.89
BV25.bin.114	97.62	3.33	Gradient Boost (General Model)	11	0.902	33757	299.502	2038523	0.41	2049	None	147	2038523	0	13867.5	33757	5046	149720	2022	41.4
BV25.bin.115	95.14	1.12	Neural Network (Specific Model)	11	0.909	38000	352.718	1719403	0.61	1479	None	82	1719403	0	20968.3	38000	9972	110859	2250	60.95
BV25.bin.12	90.52	2.14	Gradient Boost (General Model)	11	0.88	6936	292.777	2146265	0.55	2154	None	378	2146265	0	5677.95	6936	2939	25750	2013	54.7
BV25.bin.25	86.97	2.45	Neural Network (Specific Model)	11	0.904	99118	349.719	3299037	0.44	2848	None	71	3299037	0	46465.3	99118	25379	275274	2391	43.83
BV25.bin.28	96.43	4.35	Gradient Boost (General Model)	11	0.917	55707	329.381	2529832	0.5	2352	None	68	2529832	0	37203.4	55707	21175	172060	2219	50.08
BV25.bin.3	75.03	4.08	Gradient Boost (General Model)	11	0.914	9332	302.605	2101171	0.45	2119	None	318	2101171	0	6607.46	9332	3039	36207	2007	45.39
BV25.bin.34	92.02	0.85	Neural Network (Specific Model)	11	0.906	28551	328.003	2108553	0.58	1946	None	110	2108553	0	19168.7	28551	9235	122776	2294	57.58
BV25.bin.35	78.59	0.22	Neural Network (Specific Model)	11	0.927	6011	339.948	2134891	0.55	1943	None	404	2134891	0	5284.38	6011	2801	19345	2009	54.54
BV25.bin.38	99.72	0.04	Neural Network (Specific Model)	11	0.91	51276	360.1	2843176	0.47	2398	None	83	2843176	0	34255.1	51276	19796	134180	2072	47.04
BV25.bin.41	97.34	2.84	Gradient Boost (General Model)	11	0.899	91013	324.244	3374996	0.5	3126	None	77	3374996	0	43831.1	91013	24165	324659	2005	50.28
BV25.bin.55	80.09	0.5	Neural Network (Specific Model)	11	0.91	18099	373.538	2031949	0.53	1652	None	170	2031949	0	11952.6	18099	5652	54821	2002	53.11
BV25.bin.56	85.05	3.5	Neural Network (Specific Model)	11	0.855	9738	296.913	2672310	0.49	2569	None	367	2672310	0	7281.5	9738	3269	40815	2016	48.62
BV25.bin.58	79.75	4.33	Gradient Boost (General Model)	11	0.877	9393	288.711	3027825	0.56	3072	None	468	3027825	0	6469.71	9393	2909	35084	2002	55.71
BV25.bin.66	88.62	2.4	Gradient Boost (General Model)	11	0.898	7400	296.344	2038743	0.48	2063	None	343	2038743	0	5943.86	7400	2987	28817	2002	47.59
BV25.bin.7	87.59	3.79	Neural Network (Specific Model)	11	0.87	21097	311.729	2630270	0.62	2449	None	175	2630270	0	15030.1	21097	7159	88090	2084	62.41
BV25.bin.76	96.13	1.54	Gradient Boost (General Model)	11	0.906	16856	307.606	1623389	0.56	1597	None	125	1623389	0	12987.1	16856	7495	47468	2069	56.05
BV25.bin.78	85.35	0.59	Gradient Boost (General Model)	11	0.944	15421	372.799	1703219	0.58	1440	None	148	1703219	0	11508.2	15421	5604	66089	2176	58.09
BV25.bin.79	95.25	1.74	Gradient Boost (General Model)	11	0.877	91359	329.105	3675003	0.5	3267	None	65	3675003	0	56538.5	91359	33533	223295	2322	50.38
BV25.bin.8	88.64	2.12	Gradient Boost (General Model)	11	0.877	55617	341.342	2532315	0.48	2171	None	81	2532315	0	31263.2	55617	15698	117156	2324	47.83
BV25.bin.82	72.02	0.89	Gradient Boost (General Model)	11	0.871	5852	286.281	1597574	0.49	1623	None	309	1597574	0	5170.14	5852	2667	25012	2020	48.52
BV25.bin.85	99.13	0.04	Gradient Boost (General Model)	11	0.875	51096	326.324	1892470	0.53	1695	None	71	1892470	0	26654.5	51096	12902	100352	2137	52.59
BV25.bin.88	53.21	0.44	Gradient Boost (General Model)	11	0.905	4940	281.826	1003328	0.6	1075	None	220	1003328	0	4560.58	4940	2686	15586	2041	59.69
BV25.bin.90	80.59	0.01	Neural Network (Specific Model)	11	0.906	14547	351.515	1922434	0.54	1653	None	175	1922434	0	10985.3	14547	5450	37142	2222	54.19
BV25.bin.92	87.98	0.53	Gradient Boost (General Model)	11	0.878	28335	325.347	2461791	0.57	2218	None	133	2461791	0	18509.7	28335	8492	92264	2055	56.58
BV27.bin.1	85.19	3.48	Gradient Boost (General Model)	11	0.88	7937	306.877	3533749	0.51	3382	None	566	3533749	0	6243.37	7937	3010	32285	2012	50.86
BV27.bin.11	82.99	0.99	Neural Network (Specific Model)	11	0.919	34210	332.612	2424426	0.5	2236	None	100	2424426	0	24244.3	34210	12029	125384	2123	49.93
BV27.bin.13	71.51	1.73	Neural Network (Specific Model)	11	0.859	3906	271.198	2003456	0.46	2117	None	524	2003456	0	3823.39	3906	2335	18886	2000	45.69
BV27.bin.16	82.73	3.45	Gradient Boost (General Model)	11	0.925	5171	298.831	1312058	0.61	1356	None	289	1312058	0	4539.99	5171	2485	24338	2002	61.16
BV27.bin.2	82.48	1.16	Neural Network (Specific Model)	11	0.897	79087	329.522	2280962	0.66	2073	None	48	2280962	0	47520	79087	21884	150856	3081	66.17
BV27.bin.23	85.46	0	Gradient Boost (General Model)	11	0.871	62785	313.782	2433349	0.53	2255	None	75	2433349	0	32444.7	62785	18883	188115	2011	53.1
BV27.bin.24	81.12	3.46	Gradient Boost (General Model)	11	0.915	5565	313.842	2006726	0.56	1953	None	410	2006726	0	4894.45	5565	2698	20409	2005	56.18
BV27.bin.3	65.17	2.47	Neural Network (Specific Model)	11	0.912	4525	304.365	1584829	0.58	1585	None	378	1584829	0	4192.67	4525	2461	16251	2007	57.88
BV27.bin.4	71.51	3.88	Neural Network (Specific Model)	11	0.907	4394	285.407	2207506	0.47	2344	None	545	2207506	0	4050.47	4394	2350	19543	2002	46.54
BV27.bin.6	88.93	3.33	Gradient Boost (General Model)	11	0.898	11519	286.094	4219919	0.43	4427	None	497	4219919	0	8490.78	11519	3949	88294	2000	42.52
BV27.bin.7	53	0.34	Gradient Boost (General Model)	11	0.916	4180	315.935	1365262	0.54	1321	None	349	1365262	0	3911.93	4180	2447	12824	2004	53.62
BV28.bin.1	96.61	2.53	Gradient Boost (General Model)	11	0.93	33062	370.826	1935771	0.52	1621	None	84	1935771	0	23044.9	33062	11927	78190	2537	51.67
BV28.bin.100	71.21	0.04	Neural Network (Specific Model)	11	0.922	8250	317.786	1212981	0.51	1175	None	172	1212981	0	7052.22	8250	3591	29455	2103	51.39
BV28.bin.102	72.48	2.2	Gradient Boost (General Model)	11	0.886	4660	280.295	1376190	0.47	1452	None	321	1376190	0	4287.2	4660	2462	14669	2012	47.35
BV28.bin.104	65.03	2.31	Neural Network (Specific Model)	11	0.934	4719	306.884	1470444	0.58	1494	None	326	1470444	0	4510.56	4719	2657	18682	2003	57.78
BV28.bin.119	84.77	2.8	Neural Network (Specific Model)	11	0.918	14269	344.725	2563169	0.51	2280	None	247	2563169	0	10377.2	14269	5115	53878	2036	50.64
BV28.bin.122	79.54	1.1	Neural Network (Specific Model)	11	0.915	7644	310.43	1900789	0.51	1872	None	295	1900789	0	6443.35	7644	3621	30456	2011	50.72
BV28.bin.125	85.28	4.97	Gradient Boost (General Model)	11	0.918	12118	324.902	1617351	0.61	1525	None	200	1617351	0	8086.75	12118	3447	173732	2031	60.69
BV28.bin.127	99.12	1.6	Gradient Boost (General Model)	11	0.933	34691	363.666	1823654	0.53	1562	None	90	1823654	0	20262.8	34691	8858	85132	2670	52.77
BV28.bin.128	91.78	0.01	Gradient Boost (General Model)	11	0.887	16306	307.246	2133162	0.48	2057	None	199	2133162	0	10719.4	16306	4583	45766	2035	47.89
BV28.bin.129	83.72	0.09	Neural Network (Specific Model)	11	0.899	54105	353.007	2040053	0.51	1734	None	58	2040053	0	35173.3	54105	17033	135067	2396	50.69
BV28.bin.135	73.21	1.79	Neural Network (Specific Model)	11	0.902	5389	274.145	1430443	0.56	1571	None	292	1430443	0	4898.78	5389	2750	18449	2002	55.55
BV28.bin.139	93.44	1.75	Gradient Boost (General Model)	11	0.908	113541	332.31	1707817	0.58	1557	None	32	1707817	0	53369.3	113541	24567	263658	2208	57.88
BV28.bin.14	91.66	2.21	Neural Network (Specific Model)	11	0.873	14297	297.561	2284230	0.45	2238	None	247	2284230	0	9247.89	14297	3719	72614	2020	44.98
BV28.bin.19	93.71	1.6	Gradient Boost (General Model)	11	0.91	42862	375.021	1843969	0.53	1494	None	62	1843969	0	29741.4	42862	16126	104763	2673	52.85
BV28.bin.28	83.04	3.87	Gradient Boost (General Model)	11	0.926	8429	334.068	2185207	0.54	2022	None	332	2185207	0	6581.95	8429	3378	22196	2041	53.85
BV28.bin.29	97.12	4.82	Neural Network (Specific Model)	11	0.884	21157	293.07	2403666	0.5	2419	None	162	2403666	0	14837.4	21157	7159	82928	2081	50.11
BV28.bin.3	82.24	0.1	Neural Network (Specific Model)	11	0.917	76908	342.504	1916276	0.47	1713	None	41	1916276	0	46738.4	76908	24739	136378	2705	46.64
BV28.bin.31	67.27	0.53	Neural Network (Specific Model)	11	0.93	6653	328.803	1855170	0.53	1752	None	328	1855170	0	5656.01	6653	3085	20795	2022	53.46
BV28.bin.32	75.2	2.27	Gradient Boost (General Model)	11	0.918	6806	303.569	1751331	0.49	1769	None	314	1751331	0	5577.49	6806	2760	23363	2004	49.01
BV28.bin.33	100	0.11	Gradient Boost (General Model)	11	0.938	37711	387.625	2083987	0.57	1684	None	85	2083987	0	24517.5	37711	12163	124315	2034	56.89
BV28.bin.39	88.04	0.92	Gradient Boost (General Model)	11	0.896	25959	337.129	2764448	0.49	2454	None	190	2764448	0	14549.7	25959	6398	80461	2046	48.68
BV28.bin.4	86.81	0.4	Neural Network (Specific Model)	11	0.912	72456	355.485	2051686	0.45	1756	None	36	2051686	0	56991.3	72456	33200	167342	2417	44.76
BV28.bin.45	74.27	2.55	Neural Network (Specific Model)	11	0.92	5911	325.693	2047222	0.49	1931	None	379	2047222	0	5401.64	5911	2830	31118	2018	48.52
BV28.bin.46	91.23	0.15	Gradient Boost (General Model)	11	0.902	88396	323.566	2174150	0.43	2025	None	34	2174150	0	63945.6	88396	38560	197660	2511	43.33
BV28.bin.54	74.23	3.3	Neural Network (Specific Model)	11	0.924	19145	339.227	2454200	0.49	2232	None	192	2454200	0	12782.3	19145	6046	62470	2089	49.47
BV28.bin.55	99.93	0	Neural Network (Specific Model)	11	0.912	40874	358.997	2777004	0.47	2356	None	82	2777004	0	33865.9	40874	20605	138358	2358	47.19
BV28.bin.56	55.6	0.91	Neural Network (Specific Model)	11	0.898	3926	289.573	1395561	0.46	1445	None	371	1395561	0	3761.62	3926	2303	16043	2000	45.89
BV28.bin.57	71.63	0.97	Neural Network (Specific Model)	11	0.916	9120	323.384	1753692	0.43	1659	None	241	1753692	0	7276.73	9120	3643	35480	2004	43.01
BV28.bin.61	81.97	1.17	Gradient Boost (General Model)	11	0.89	7347	297.49	1681848	0.56	1681	None	280	1681848	0	6006.6	7347	2859	41451	2014	56.39
BV28.bin.67	76.05	0.39	Gradient Boost (General Model)	11	0.91	23462	330.797	1633895	0.46	1501	None	84	1633895	0	19451.1	23462	11767	77551	2116	45.55
BV28.bin.68	93.87	3.26	Gradient Boost (General Model)	11	0.931	19919	345.694	2464026	0.5	2216	None	175	2464026	0	14080.1	19919	6962	56272	2088	50.22
BV28.bin.69	99.79	0.29	Neural Network (Specific Model)	11	0.938	54063	374.455	2194224	0.54	1837	None	74	2194224	0	29651.7	54063	14192	120466	2193	54.05
BV28.bin.70	79.92	4.76	Gradient Boost (General Model)	11	0.865	17919	299.405	3195805	0.6	3083	None	275	3195805	0	11621.1	17919	5288	54308	2015	59.61
BV28.bin.71	58.49	0.82	Gradient Boost (General Model)	11	0.917	3979	280.256	1329779	0.48	1454	None	348	1329779	0	3821.2	3979	2324	14986	2000	48.11
BV28.bin.72	81.55	1.06	Neural Network (Specific Model)	11	0.906	13892	323.412	3043165	0.44	2848	None	331	3043165	0	9193.85	13892	4139	42003	2002	43.56
BV28.bin.79	95.08	0.15	Gradient Boost (General Model)	11	0.867	15873	298.775	2485814	0.47	2408	None	209	2485814	0	11893.9	15873	5545	70766	2138	47.35
BV28.bin.9	88.32	0.47	Gradient Boost (General Model)	11	0.94	14102	355.564	1770525	0.53	1563	None	174	1770525	0	10175.4	14102	4629	53176	2012	52.78
BV28.bin.90	59.65	0.38	Neural Network (Specific Model)	11	0.894	4394	321.057	1399606	0.61	1302	None	336	1399606	0	4165.49	4394	2443	19896	2009	61.05
BV28.bin.93	90.71	0.1	Neural Network (Specific Model)	11	0.872	28324	308.744	2541997	0.44	2398	None	183	2541997	0	13890.7	28324	5202	88830	2046	44.06
BV3.bin.10	90.66	0.59	Neural Network (Specific Model)	11	0.902	23715	351.58	2047374	0.47	1752	None	125	2047374	0	16379	23715	8520	90374	2042	46.63
BV3.bin.101	55.73	0.31	Neural Network (Specific Model)	11	0.924	56078	329.401	1686369	0.42	1579	None	42	1686369	0	40151.6	56078	22146	114638	2153	42.3
BV3.bin.105	89.03	0.04	Neural Network (Specific Model)	11	0.871	39706	337.174	2481820	0.55	2140	None	108	2481820	0	22979.8	39706	11024	83578	2599	54.97
BV3.bin.106	83.6	1.55	Gradient Boost (General Model)	11	0.905	41564	330.904	2485850	0.51	2270	None	110	2485850	0	22598.6	41564	11623	100274	2028	51.31
BV3.bin.115	74.99	0.02	Gradient Boost (General Model)	11	0.902	143423	352.581	1559133	0.45	1331	None	22	1559133	0	70869.7	143423	40175	373519	2061	45.29
BV3.bin.117	53.38	0.27	Gradient Boost (General Model)	11	0.896	4309	293.674	1361119	0.5	1387	None	344	1361119	0	3956.74	4309	2365	24465	2003	49.52
BV3.bin.118	96.38	0.32	Gradient Boost (General Model)	11	0.844	15997	294.694	2505373	0.52	2399	None	225	2505373	0	11135	15997	4751	74064	2084	52.27
BV3.bin.119	78.16	3.5	Neural Network (Specific Model)	11	0.917	6923	320.275	1919075	0.5	1834	None	347	1919075	0	5530.48	6923	2904	32515	2001	50.37
BV3.bin.12	92.24	0.24	Neural Network (Specific Model)	11	0.915	54789	331.871	2385777	0.43	2196	None	67	2385777	0	35608.6	54789	19094	143201	2026	42.75
BV3.bin.122	91.17	0.01	Neural Network (Specific Model)	11	0.9	89409	360.554	2627527	0.49	2189	None	34	2627527	0	77280.2	89409	42928	410810	11277	49.32
BV3.bin.123	78.35	0.46	Neural Network (Specific Model)	11	0.903	62490	362.95	2395585	0.47	1990	None	65	2395585	0	36855.2	62490	20162	187103	2013	46.71
BV3.bin.124	84.27	3.86	Neural Network (Specific Model)	11	0.879	31177	297.767	2904058	0.6	2861	None	166	2904058	0	17494.3	31177	8065	121435	2056	59.69
BV3.bin.125	85.03	1.48	Neural Network (Specific Model)	11	0.925	81323	368.058	2335401	0.46	1959	None	46	2335401	0	50769.6	81323	25606	155794	2462	46.38
BV3.bin.126	98	0.08	Neural Network (Specific Model)	11	0.921	71631	360.007	2068751	0.53	1766	None	46	2068751	0	44972.8	71631	22339	195947	4569	53.31
BV3.bin.130	77.99	4.16	Gradient Boost (General Model)	11	0.894	7051	280.889	1314329	0.41	1396	None	234	1314329	0	5616.79	7051	2629	30350	2017	40.89
BV3.bin.132	74	3.3	Neural Network (Specific Model)	11	0.904	6387	304.356	1643504	0.51	1630	None	295	1643504	0	5571.2	6387	3101	20610	2067	50.85
BV3.bin.133	58.43	0.58	Neural Network (Specific Model)	11	0.898	7125	316.328	1398912	0.48	1325	None	234	1398912	0	5978.26	7125	3135	21575	2028	48.02
BV3.bin.24	85.85	0	Neural Network (Specific Model)	11	0.92	86380	343.802	2804742	0.48	2505	None	47	2804742	0	59675.4	86380	34849	263086	2141	48.34
BV3.bin.25	60.35	0.08	Neural Network (Specific Model)	11	0.903	29017	317.158	1781809	0.46	1694	None	89	1781809	0	20020.3	29017	10446	103964	2186	46.16
BV3.bin.30	98.63	0.02	Neural Network (Specific Model)	11	0.922	59896	343.756	2482332	0.48	2224	None	61	2482332	0	40694	59896	22929	200371	2598	48.04
BV3.bin.33	88.83	0.07	Neural Network (Specific Model)	11	0.9	39273	318.416	2469885	0.51	2332	None	95	2469885	0	25998.8	39273	13744	149871	2172	51.26
BV3.bin.41	61.06	0.02	Neural Network (Specific Model)	11	0.895	5369	272.398	904452	0.45	993	None	191	904452	0	4735.35	5369	2651	14715	2003	45.13
BV3.bin.45	59.22	1.1	Neural Network (Specific Model)	11	0.878	41697	331.63	1474596	0.44	1303	None	66	1474596	0	22342.4	41697	12370	119442	2048	44.05
BV3.bin.47	80.7	3.3	Gradient Boost (General Model)	11	0.871	4556	277.093	2173564	0.5	2283	None	514	2173564	0	4228.72	4556	2468	16611	2000	50.3
BV3.bin.50	79.61	1.9	Neural Network (Specific Model)	11	0.895	11676	315.711	1549721	0.57	1466	None	181	1549721	0	8561.99	11676	3930	45603	2022	57.11
BV3.bin.56	81.22	0.75	Neural Network (Specific Model)	11	0.901	53796	368.774	2194091	0.51	1789	None	58	2194091	0	37829.2	53796	19545	141953	2265	51.05
BV3.bin.58	94.68	1.61	Gradient Boost (General Model)	11	0.913	26721	323.69	1450393	0.63	1366	None	96	1450393	0	15108.3	26721	7551	73810	2077	63.2
BV3.bin.60	72.3	0.02	Neural Network (Specific Model)	11	0.92	19539	331.631	1776948	0.39	1646	None	122	1776948	0	14565.1	19539	7341	67146	2175	38.7
BV3.bin.64	95.77	0.08	Neural Network (Specific Model)	11	0.913	62761	359.976	2818188	0.51	2387	None	71	2818188	0	39692.8	62761	19151	230111	2586	51.12
BV3.bin.65	81.76	3.99	Neural Network (Specific Model)	11	0.87	7545	288.71	2201723	0.48	2214	None	363	2201723	0	6065.35	7545	3056	29814	2042	48.45
BV3.bin.72	93.23	1.69	Gradient Boost (General Model)	11	0.862	17739	288.444	3539654	0.53	3535	None	328	3539654	0	10791.6	17739	4562	70666	2003	53.15
BV3.bin.73	95.04	0.18	Gradient Boost (General Model)	11	0.924	33783	338.463	1950097	0.46	1778	None	76	1950097	0	25659.2	33783	12902	109263	2033	46.47
BV3.bin.76	81.85	1.35	Gradient Boost (General Model)	11	0.89	9705	299.354	1602930	0.56	1592	None	213	1602930	0	7525.49	9705	3774	49021	2053	56.46
BV3.bin.77	58.84	1.21	Gradient Boost (General Model)	11	0.863	3820	259.949	1560027	0.59	1733	None	427	1560027	0	3653.46	3820	2308	13696	2001	58.89
BV3.bin.8	99.07	0.06	Gradient Boost (General Model)	11	0.916	700883	373.034	1616298	0.52	1325	None	4	1616298	0	404074	700883	700883	781199	26317	52.28
BV3.bin.82	68.97	0.69	Neural Network (Specific Model)	11	0.912	7615	328.735	1654271	0.53	1531	None	255	1654271	0	6487.34	7615	3551	34890	2019	52.59
BV3.bin.85	77.15	0.91	Neural Network (Specific Model)	11	0.913	13422	334.702	2330943	0.46	2123	None	249	2330943	0	9361.22	13422	4037	69268	2013	45.61
BV3.bin.95	89.04	0.55	Gradient Boost (General Model)	11	0.89	53733	330.923	2194666	0.45	1969	None	73	2194666	0	30063.9	53733	18794	133440	2001	45.09
BV3.bin.96	95.68	2.8	Gradient Boost (General Model)	11	0.872	93996	325.894	4358239	0.49	3891	None	72	4358239	0	60531.1	93996	32605	204960	2457	49.09
BV4.bin.1	68.04	0.05	Neural Network (Specific Model)	11	0.894	78434	374.534	1660041	0.52	1323	None	36	1660041	0	46112.2	78434	21248	154444	2031	51.8
BV4.bin.113	98.1	0.37	Gradient Boost (General Model)	11	0.907	21833	343.917	2315952	0.49	2040	None	138	2315952	0	16782.3	21833	9597	112286	2135	49.48
BV4.bin.117	73.92	0.07	Neural Network (Specific Model)	11	0.877	32201	324.324	1733518	0.53	1565	None	78	1733518	0	22224.6	32201	10907	101775	2025	53.42
BV4.bin.123	67.23	0.32	Neural Network (Specific Model)	11	0.902	5704	290.641	1306879	0.49	1354	None	270	1306879	0	4840.29	5704	2641	21497	2007	49.17
BV4.bin.126	64.53	0.71	Neural Network (Specific Model)	11	0.906	12611	344.958	1731797	0.45	1518	None	190	1731797	0	9114.72	12611	4091	52608	2005	45.16
BV4.bin.138	95.04	4.39	Gradient Boost (General Model)	11	0.931	26661	356.673	1802971	0.63	1570	None	110	1802971	0	16390.6	26661	8784	167193	2011	63.3
BV4.bin.140	75.68	0.24	Neural Network (Specific Model)	11	0.923	164535	361.554	1720857	0.56	1467	None	20	1720857	0	86042.9	164535	38134	213686	12424	56.22
BV4.bin.143	93.61	0.35	Gradient Boost (General Model)	11	0.867	26993	330.935	2099247	0.41	1836	None	120	2099247	0	17493.7	26993	8952	83594	2082	40.78
BV4.bin.147	72.01	0.21	Neural Network (Specific Model)	11	0.91	40700	355.895	1789627	0.5	1528	None	64	1789627	0	27962.9	40700	15956	162124	4169	49.66
BV4.bin.148	58.56	0.12	Neural Network (Specific Model)	11	0.904	42642	328.124	1459597	0.53	1343	None	57	1459597	0	25607	42642	10896	101706	2380	52.62
BV4.bin.153	79.43	0.2	Neural Network (Specific Model)	11	0.903	14498	352.175	2305567	0.51	1973	None	213	2305567	0	10824.3	14498	5543	67881	2039	51.4
BV4.bin.160	95.54	2.56	Gradient Boost (General Model)	11	0.876	11833	292.239	2251811	0.47	2253	None	268	2251811	0	8402.28	11833	3664	47815	2030	46.63
BV4.bin.161	78.42	0.72	Neural Network (Specific Model)	11	0.913	30533	340.7	1677039	0.55	1500	None	81	1677039	0	20704.2	30533	9720	91599	2586	54.69
BV4.bin.164	80.95	4.86	Gradient Boost (General Model)	11	0.905	7380	298.679	1372236	0.55	1388	None	226	1372236	0	6071.84	7380	3154	30754	2000	54.98
BV4.bin.2	82.36	2.68	Neural Network (Specific Model)	11	0.927	8576	322.215	2003875	0.54	1925	None	280	2003875	0	7156.7	8576	3597	62894	2003	53.73
BV4.bin.24	91.28	0.83	Gradient Boost (General Model)	11	0.917	51330	334.325	2286558	0.51	2095	None	61	2286558	0	37484.6	51330	21117	132324	2147	51.26
BV4.bin.27	58.29	1.61	Neural Network (Specific Model)	11	0.905	3874	289.926	1416948	0.48	1478	None	380	1416948	0	3728.81	3874	2344	11671	2017	47.93
BV4.bin.31	59.43	1.73	Gradient Boost (General Model)	11	0.84	5605	295.55	1174758	0.42	1115	None	234	1174758	0	5020.33	5605	2606	23306	2022	41.54
BV4.bin.35	73.67	0.27	Neural Network (Specific Model)	11	0.882	165235	305.019	1365823	0.5	1320	None	15	1365823	0	91054.9	165235	36432	217037	22270	50.46
BV4.bin.37	65.1	0.23	Gradient Boost (General Model)	11	0.914	7833	296.009	1461564	0.48	1508	None	247	1461564	0	5917.26	7833	2835	31098	2001	47.99
BV4.bin.39	75.7	3.66	Gradient Boost (General Model)	11	0.898	5663	282.243	1994333	0.57	2120	None	410	1994333	0	4864.23	5663	2772	22288	2021	57.17
BV4.bin.41	82.18	1.06	Neural Network (Specific Model)	11	0.917	16976	347.812	2465718	0.46	2169	None	226	2465718	0	10910.3	16976	5017	44652	2000	45.98
BV4.bin.44	82.31	4.75	Neural Network (Specific Model)	11	0.905	17210	325.836	1805915	0.47	1674	None	176	1805915	0	10260.9	17210	4341	48670	2018	46.83
BV4.bin.47	66.21	0.07	Gradient Boost (General Model)	11	0.886	44236	314.178	1453302	0.55	1368	None	67	1453302	0	21691.1	44236	11043	109048	2027	54.6
BV4.bin.5	78.75	0.03	Neural Network (Specific Model)	11	0.893	46359	347.689	2235641	0.42	1917	None	68	2235641	0	32877.1	46359	17220	89719	2045	41.98
BV4.bin.55	75.29	4.2	Gradient Boost (General Model)	11	0.902	11702	312.63	1849546	0.45	1780	None	214	1849546	0	8642.74	11702	4031	46321	2063	44.78
BV4.bin.58	93.68	1.5	Gradient Boost (General Model)	11	0.935	10452	336.301	1465232	0.53	1360	None	187	1465232	0	7835.47	10452	4006	38587	2023	53.35
BV4.bin.64	90.75	1	Gradient Boost (General Model)	11	0.901	13313	320.299	1895236	0.43	1780	None	221	1895236	0	8575.73	13313	3639	56538	2002	43.07
BV4.bin.65	98.58	0.32	Gradient Boost (General Model)	11	0.94	21676	368.426	1775606	0.57	1513	None	123	1775606	0	14435.8	21676	6346	78259	2068	57.34
BV4.bin.69	63.99	2.73	Neural Network (Specific Model)	11	0.891	5883	285.031	1452200	0.51	1515	None	296	1452200	0	4906.08	5883	2674	19661	2004	50.7
BV4.bin.7	96.24	0.43	Gradient Boost (General Model)	11	0.896	98851	321.067	3410744	0.5	3180	None	56	3410744	0	60906.1	98851	32637	243061	3112	49.73
BV4.bin.73	87.61	4.1	Gradient Boost (General Model)	11	0.924	19105	329.779	2503134	0.49	2342	None	202	2503134	0	12391.8	19105	5050	66085	2051	48.82
BV4.bin.74	78.71	2.49	Gradient Boost (General Model)	11	0.888	23768	323.719	2213386	0.61	2026	None	147	2213386	0	15057	23768	6971	70725	2028	61.37
BV4.bin.76	98.72	1.6	Gradient Boost (General Model)	11	0.898	41193	314.285	2919640	0.43	2786	None	103	2919640	0	28346	41193	14297	171384	2225	42.69
BV4.bin.8	96.79	3.23	Gradient Boost (General Model)	11	0.877	91310	322.458	4339446	0.49	3942	None	75	4339446	0	57859.3	91310	27316	303800	2709	49.42
BV4.bin.84	75.7	1.01	Neural Network (Specific Model)	11	0.925	8684	335.018	2022400	0.53	1865	None	289	2022400	0	6997.92	8684	3383	34362	2017	53.14
BV4.bin.86	95.7	0.09	Neural Network (Specific Model)	11	0.892	38754	367.602	2436517	0.52	1973	None	94	2436517	0	25920.4	38754	12227	90781	2752	52.19
BV4.bin.87	74.91	1.02	Neural Network (Specific Model)	11	0.932	26637	365.785	2004182	0.49	1704	None	118	2004182	0	16984.6	26637	8124	56780	2080	48.95
BV4.bin.95	74.19	1.22	Neural Network (Specific Model)	11	0.903	43278	315.157	2276170	0.45	2179	None	100	2276170	0	22761.7	43278	10805	94013	2037	44.59
BV4.bin.97	82.61	1.17	Neural Network (Specific Model)	11	0.905	6543	296.638	2593663	0.48	2644	None	478	2593663	0	5426.07	6543	2826	32175	2003	47.57
BV5.bin.1	79.22	0.09	Gradient Boost (General Model)	11	0.859	10271	292.923	1924788	0.43	1885	None	255	1924788	0	7548.19	10271	3357	46356	2010	42.74
BV5.bin.100	77.55	2.85	Neural Network (Specific Model)	11	0.902	8505	325.5	2073626	0.42	1918	None	313	2073626	0	6625	8505	3155	41380	2007	42.35
BV5.bin.103	87.45	3.37	Gradient Boost (General Model)	11	0.909	9112	297.259	1825558	0.48	1864	None	262	1825558	0	6967.78	9112	3391	31262	2017	47.73
BV5.bin.104	66.85	0.43	Neural Network (Specific Model)	11	0.911	16745	331.177	1385053	0.42	1272	None	151	1385053	0	9172.54	16745	3467	69164	2008	42.08
BV5.bin.105	93.16	0.06	Gradient Boost (General Model)	11	0.881	33859	371.092	986871	0.49	782	None	36	986871	0	27413.1	33859	18284	69438	2296	48.77
BV5.bin.110	96.34	2.07	Gradient Boost (General Model)	11	0.89	14782	313.904	1745851	0.56	1653	None	161	1745851	0	10843.8	14782	4998	61380	2060	56.22
BV5.bin.112	86.71	1.86	Gradient Boost (General Model)	11	0.925	7537	338.735	2045912	0.56	1865	None	327	2045912	0	6256.61	7537	3381	26025	2009	55.87
BV5.bin.115	82.52	0.54	Gradient Boost (General Model)	11	0.911	5814	292.737	2013067	0.48	2093	None	402	2013067	0	5007.63	5814	2689	37214	2020	47.89
BV5.bin.12	84.22	0.17	Neural Network (Specific Model)	11	0.877	46576	314.785	2132460	0.48	1983	None	74	2132460	0	28817	46576	13619	108549	2208	47.65
BV5.bin.126	97.04	3.42	Gradient Boost (General Model)	11	0.871	11958	301.249	2707336	0.46	2614	None	331	2707336	0	8179.26	11958	3416	59426	2015	45.89
BV5.bin.20	90.48	0.1	Neural Network (Specific Model)	11	0.919	32207	345.49	2050833	0.56	1822	None	95	2050833	0	21587.7	32207	11623	103603	2260	56.32
BV5.bin.30	60.39	1.27	Gradient Boost (General Model)	11	0.913	4476	295.645	1080331	0.49	1114	None	259	1080331	0	4171.16	4476	2483	15982	2005	48.93
BV5.bin.34	71.57	0.1	Neural Network (Specific Model)	11	0.906	37524	322.233	1141306	0.51	1072	None	47	1141306	0	24283.1	37524	11875	102430	3069	50.84
BV5.bin.38	70.52	1.38	Gradient Boost (General Model)	11	0.916	5966	291.662	1252382	0.41	1313	None	242	1252382	0	5175.13	5966	2567	25195	2012	41.23
BV5.bin.4	99.14	3.74	Gradient Boost (General Model)	11	0.898	77464	328.128	3228428	0.5	2951	None	60	3228428	0	53807.1	77464	26446	268410	3235	50.33
BV5.bin.41	77.17	1.52	Neural Network (Specific Model)	11	0.912	12098	342.695	1928330	0.56	1712	None	198	1928330	0	9739.04	12098	4851	48995	2006	55.56
BV5.bin.48	82.28	1.65	Gradient Boost (General Model)	11	0.889	16047	307.47	2343174	0.57	2264	None	200	2343174	0	11715.9	16047	6050	64426	2007	56.73
BV5.bin.5	63.15	0.18	Neural Network (Specific Model)	11	0.903	4938	308.972	1524215	0.49	1487	None	339	1524215	0	4496.21	4938	2668	19590	2005	49.49
BV5.bin.53	98.98	0.06	Neural Network (Specific Model)	11	0.894	48149	315.596	1947193	0.5	1841	None	65	1947193	0	29956.8	48149	15187	164002	2171	50.3
BV5.bin.54	77.33	2.11	Neural Network (Specific Model)	11	0.917	8733	329.117	2169892	0.46	2018	None	321	2169892	0	6759.79	8733	3294	34675	2020	46.18
BV5.bin.73	76.1	1.4	Gradient Boost (General Model)	11	0.911	7895	306.503	2006250	0.46	1991	None	318	2006250	0	6308.96	7895	3131	26318	2015	46.22
BV5.bin.74	88.98	0.34	Gradient Boost (General Model)	11	0.886	13294	289.439	1842659	0.4	1884	None	231	1842659	0	7976.88	13294	3049	67782	2007	40.34
BV5.bin.77	72.46	4.37	Neural Network (Specific Model)	11	0.898	40125	371.303	3051218	0.49	2462	None	111	3051218	0	27488.5	40125	13483	163289	2090	49.22
BV5.bin.8	89.85	1.53	Neural Network (Specific Model)	11	0.917	12496	338.318	2373739	0.48	2149	None	251	2373739	0	9457.13	12496	4651	50518	2029	47.86
BV5.bin.83	84.55	2.06	Neural Network (Specific Model)	11	0.913	35230	331.173	1407685	0.53	1296	None	74	1407685	0	19022.8	35230	8719	159437	2207	52.82
BV5.bin.84	64.31	1.8	Gradient Boost (General Model)	11	0.924	9633	323.321	1500254	0.49	1431	None	201	1500254	0	7463.95	9633	3612	33097	2035	49.15
BV5.bin.85	62.47	0.82	Neural Network (Specific Model)	11	0.913	70739	318.898	1227287	0.57	1173	None	29	1227287	0	42320.2	70739	26094	202478	2404	56.81
BV5.bin.86	99.23	0.24	Gradient Boost (General Model)	11	0.919	31038	313.118	1699770	0.6	1665	None	68	1699770	0	24996.6	31038	13121	194289	2409	59.76
BV5.bin.88	82.92	0.73	Neural Network (Specific Model)	11	0.93	22436	351.938	2408706	0.55	2125	None	146	2408706	0	16498	22436	8608	58092	2280	54.97
BV5.bin.89	59.1	0.96	Neural Network (Specific Model)	11	0.866	9437	308.868	1686959	0.49	1580	None	233	1686959	0	7240.17	9437	3776	26929	2015	48.65
BV5.bin.9	59.42	0.02	Gradient Boost (General Model)	11	0.861	4924	263.386	466358	0.39	510	None	105	466358	0	4441.5	4924	2499	13189	2027	39.45
BV5.bin.92	85.83	1.72	Neural Network (Specific Model)	11	0.879	28900	320.003	3934191	0.5	3606	None	204	3934191	0	19285.2	28900	9584	114676	2030	49.94
BV5.bin.95	58.11	0.1	Gradient Boost (General Model)	11	0.902	55461	325.53	1220339	0.53	1129	None	32	1220339	0	38135.6	55461	25085	112981	2059	53.2
BV5.bin.98	82.54	0.84	Neural Network (Specific Model)	11	0.884	13035	336.941	1985819	0.48	1739	None	203	1985819	0	9782.36	13035	4848	51677	2010	48.29
BV6.H.bin.1	89.14	1.56	Gradient Boost (General Model)	11	0.908	16260	323.168	2134300	0.46	2002	None	180	2134300	0	11857.2	16260	5898	79521	2103	46.06
BV6.H.bin.10	84.43	0.96	Neural Network (Specific Model)	11	0.914	22269	344.015	1973664	0.54	1752	None	122	1973664	0	16177.6	22269	8189	69749	2058	53.91
BV6.H.bin.11	52.08	0.1	Neural Network (Specific Model)	11	0.92	62989	358.14	1503309	0.47	1290	None	59	1503309	0	25479.8	62989	11644	121009	2030	46.73
BV6.H.bin.12	83.21	4.41	Gradient Boost (General Model)	11	0.934	8847	301.219	1607131	0.46	1663	None	244	1607131	0	6586.6	8847	3083	30135	2047	45.53
BV6.H.bin.14	85.58	0.52	Neural Network (Specific Model)	11	0.883	20719	298.886	1579696	0.45	1559	None	110	1579696	0	14360.9	20719	6611	83969	2032	44.58
BV6.H.bin.15	71.25	0.3	Neural Network (Specific Model)	11	0.912	6333	311.705	1737535	0.48	1698	None	319	1737535	0	5446.82	6333	2995	28047	2018	47.79
BV6.H.bin.19	89.96	0.39	Neural Network (Specific Model)	11	0.898	65922	339.025	2476894	0.43	2190	None	50	2476894	0	49537.9	65922	29367	175408	2056	42.93
BV6.H.bin.2	67.21	2.23	Neural Network (Specific Model)	11	0.92	5200	292.967	1238040	0.62	1297	None	270	1238040	0	4585.33	5200	2491	17681	2015	62.04
BV6.H.bin.21	83.26	1.09	Gradient Boost (General Model)	11	0.927	11107	306.926	1506291	0.57	1519	None	188	1506291	0	8012.19	11107	3646	62983	2014	56.93
BV6.H.bin.3	87.62	2.23	Neural Network (Specific Model)	11	0.901	93053	334.009	3099058	0.49	2790	None	53	3099058	0	58472.8	93053	40413	285852	2181	48.7
BV6.H.bin.37	90.2	0	Neural Network (Specific Model)	11	0.904	23159	316.01	2311029	0.52	2208	None	153	2311029	0	15104.8	23159	6889	68935	2146	51.82
BV6.H.bin.44	92.08	0.44	Neural Network (Specific Model)	11	0.911	27769	330.562	2662191	0.48	2450	None	145	2662191	0	18359.9	27769	9456	77158	2035	47.74
BV6.H.bin.47	83.25	1.27	Neural Network (Specific Model)	11	0.899	47086	337.727	2578799	0.45	2293	None	82	2578799	0	31448.8	47086	16015	112125	2003	45.4
BV6.H.bin.48	60.78	0.97	Gradient Boost (General Model)	11	0.919	5278	283.288	1046459	0.64	1133	None	220	1046459	0	4756.63	5278	2715	25108	2039	63.61
BV6.H.bin.59	99.16	2.11	Neural Network (Specific Model)	11	0.892	25687	357.899	2564747	0.52	2134	None	133	2564747	0	19283.8	25687	9953	94267	2247	52.06
BV6.H.bin.63	86.75	1.58	Gradient Boost (General Model)	11	0.895	28762	333.144	2008236	0.45	1800	None	113	2008236	0	17772	28762	9035	54297	2143	45.48
BV6.H.bin.69	92.85	0	Gradient Boost (General Model)	11	0.889	62737	343.654	2985420	0.41	2577	None	68	2985420	0	43903.2	62737	26226	129018	2488	41.4
BV6.H.bin.7	99.12	1.49	Gradient Boost (General Model)	11	0.873	94089	329.859	4377705	0.49	3867	None	76	4377705	0	57601.4	94089	31819	227839	2214	49.2
BV6.H.bin.72	78.46	0.14	Gradient Boost (General Model)	11	0.906	11866	340.484	2035048	0.45	1807	None	244	2035048	0	8340.36	11866	3828	62298	2010	44.57
BV6.H.bin.83	86.27	2.71	Neural Network (Specific Model)	11	0.889	9269	338.106	1923705	0.61	1689	None	267	1923705	0	7204.89	9269	3557	28521	2017	60.76
BV6.H.bin.84	66.27	1.7	Gradient Boost (General Model)	11	0.919	5707	287.107	1447387	0.48	1548	None	290	1447387	0	4990.99	5707	2590	22945	2000	48.05
BV6.H.bin.87	75.6	1.79	Neural Network (Specific Model)	11	0.84	6931	278.672	1961318	0.53	1973	None	333	1961318	0	5889.84	6931	3087	32635	2025	53.33
BV6.H.bin.89	99.94	2.13	Gradient Boost (General Model)	11	0.856	27816	317.204	3151187	0.46	2838	None	192	3151187	0	16412.4	27816	8471	116443	2021	45.54
BV6.H.bin.91	84.56	0.38	Neural Network (Specific Model)	11	0.891	108442	329.402	2329006	0.66	2103	None	34	2329006	0	68500.2	108442	37587	178254	7240	65.77
BV6.H.bin.93	87.01	3.71	Neural Network (Specific Model)	11	0.872	27532	290.743	2861965	0.45	2865	None	163	2861965	0	17558.1	27532	7664	116900	2023	44.82
BV7.H.bin.108	76.16	2.91	Gradient Boost (General Model)	11	0.904	6444	299.019	1213974	0.57	1225	None	229	1213974	0	5301.2	6444	2765	17902	2010	57.35
BV7.H.bin.109	99.88	0.93	Neural Network (Specific Model)	11	0.885	44681	329.991	2579740	0.65	2311	None	99	2579740	0	26058	44681	12415	132375	2030	65.5
BV7.H.bin.123	83.04	0.52	Neural Network (Specific Model)	11	0.93	10410	347.251	2069472	0.55	1850	None	261	2069472	0	7929.01	10410	4039	34078	2069	54.78
BV7.H.bin.124	94.01	1.96	Gradient Boost (General Model)	11	0.92	23956	323.302	1479664	0.63	1406	None	99	1479664	0	14946.1	23956	6611	82100	2067	62.6
BV7.H.bin.14	86.75	0.01	Neural Network (Specific Model)	11	0.897	42829	343.901	2674174	0.42	2330	None	102	2674174	0	26217.4	42829	12621	104713	2187	41.84
BV7.H.bin.16	88.87	0.26	Neural Network (Specific Model)	11	0.902	33175	324.444	2207238	0.52	2050	None	91	2207238	0	24255.4	33175	11836	117350	3028	51.87
BV7.H.bin.22	86.15	1.75	Neural Network (Specific Model)	11	0.887	8124	291.575	2361398	0.53	2400	None	366	2361398	0	6451.91	8124	3094	30815	2009	53.19
BV7.H.bin.24	53.39	0.05	Neural Network (Specific Model)	11	0.903	26090	338.58	1298772	0.5	1157	None	66	1298772	0	19678.4	26090	11255	68848	2321	50.37
BV7.H.bin.28	75.84	0.06	Neural Network (Specific Model)	11	0.903	56488	347.657	1712232	0.47	1484	None	44	1712232	0	38914.4	56488	21251	121524	7263	46.94
BV7.H.bin.29	54.47	0.54	Neural Network (Specific Model)	11	0.882	21337	311.908	955000	0.42	901	None	66	955000	0	14469.7	21337	7276	75138	2050	42.17
BV7.H.bin.31	85.17	0.37	Neural Network (Specific Model)	11	0.909	32999	345	1999350	0.54	1760	None	82	1999350	0	24382.3	32999	11053	77478	4029	53.95
BV7.H.bin.35	53.29	0.59	Neural Network (Specific Model)	11	0.893	4435	275.755	972473	0.45	1052	None	234	972473	0	4155.87	4435	2483	18653	2000	44.96
BV7.H.bin.36	88.31	0.11	Neural Network (Specific Model)	11	0.874	23676	327.005	2389148	0.55	2131	None	139	2389148	0	17188.1	23676	8485	101250	2135	55.28
BV7.H.bin.5	84.01	2.58	Neural Network (Specific Model)	11	0.914	12241	345.403	2086676	0.5	1843	None	226	2086676	0	9233.08	12241	4763	35093	2043	50.1
BV7.H.bin.52	83.84	1.83	Neural Network (Specific Model)	11	0.911	9191	327.549	1836665	0.47	1704	None	278	1836665	0	6606.71	9191	3028	34331	2005	46.77
BV7.H.bin.54	85.25	0	Neural Network (Specific Model)	11	0.906	85437	335.423	1854919	0.45	1672	None	41	1854919	0	45241.9	85437	23052	287441	2272	44.73
BV7.H.bin.56	86.15	1.1	Neural Network (Specific Model)	11	0.894	21703	306.058	2603928	0.58	2539	None	163	2603928	0	15975	21703	8152	81575	2004	57.77
BV7.H.bin.61	95.98	2.41	Neural Network (Specific Model)	11	0.881	109458	298.421	2396010	0.5	2362	None	49	2396010	0	48898.2	109458	28636	311259	2239	49.57
BV7.H.bin.62	82.99	2.08	Neural Network (Specific Model)	11	0.904	52198	331.792	3039090	0.49	2763	None	98	3039090	0	31011.1	52198	15775	102607	2315	49.02
BV7.H.bin.64	94.56	0.52	Neural Network (Specific Model)	11	0.88	31336	321.686	2301522	0.48	2102	None	95	2301522	0	24226.5	31336	13186	88911	2138	47.94
BV7.H.bin.7	75.48	2.35	Gradient Boost (General Model)	11	0.918	6602	308.604	2171741	0.47	2157	None	388	2171741	0	5597.27	6602	2688	39667	2005	46.85
BV7.H.bin.77	63.78	0.04	Neural Network (Specific Model)	11	0.91	20003	350.782	1931786	0.45	1672	None	148	1931786	0	13052.6	20003	5325	80119	2017	44.86
BV7.H.bin.8	69.53	2.77	Neural Network (Specific Model)	11	0.898	21224	331.18	2658688	0.5	2408	None	218	2658688	0	12195.8	21224	5231	60555	2016	49.66
BV7.H.bin.9	77.61	1.15	Gradient Boost (General Model)	11	0.897	4829	275.125	1284338	0.57	1398	None	280	1284338	0	4586.92	4829	2751	21770	2011	57.06
BV7.H.bin.93	98.72	0.64	Gradient Boost (General Model)	11	0.921	21138	304.788	1651979	0.6	1666	None	112	1651979	0	14749.8	21138	6598	85165	2037	59.92
BV7.H.bin.97	95.49	0	Neural Network (Specific Model)	11	0.914	61445	368.09	2716903	0.47	2252	None	64	2716903	0	42451.6	61445	21592	177115	2384	46.94
BV8.H.bin.104	78.63	3.14	Gradient Boost (General Model)	11	0.89	6555	304.193	2915218	0.52	2849	None	524	2915218	0	5563.39	6555	2889	29155	2007	51.65
BV8.H.bin.109	78.8	0.18	Neural Network (Specific Model)	11	0.915	42704	350.302	1642377	0.47	1432	None	55	1642377	0	29861.4	42704	14435	87437	4136	46.91
BV8.H.bin.111	95.82	0.95	Gradient Boost (General Model)	11	0.9	100509	333.647	2583220	0.45	2327	None	38	2583220	0	67979.5	100509	40295	284475	2539	45.2
BV8.H.bin.113	93.47	0.92	Neural Network (Specific Model)	11	0.913	19351	353.618	2795445	0.47	2410	None	247	2795445	0	11317.6	19351	4642	83863	2073	47.26
BV8.H.bin.116	83.72	0.1	Neural Network (Specific Model)	11	0.896	60423	313.644	682503	0.49	651	None	17	682503	0	40147.2	60423	23524	88427	4764	49.31
BV8.H.bin.14	94.11	0.14	Gradient Boost (General Model)	11	0.896	89050	316.654	1834165	0.52	1732	None	28	1834165	0	65505.9	89050	41585	198360	4784	51.9
BV8.H.bin.16	84.89	2.9	Gradient Boost (General Model)	11	0.894	9263	307.869	1625973	0.57	1577	None	225	1625973	0	7226.55	9263	3895	24715	2021	56.59
BV8.H.bin.21	80.91	4.74	Neural Network (Specific Model)	11	0.917	23251	336.069	2718307	0.49	2476	None	175	2718307	0	15533.2	23251	6996	156187	2105	49.39
BV8.H.bin.24	88.29	1.46	Neural Network (Specific Model)	11	0.9	23185	342.637	1904529	0.47	1670	None	135	1904529	0	14107.6	23185	6725	68703	2094	46.75
BV8.H.bin.27	77.17	1.97	Neural Network (Specific Model)	11	0.907	10238	294.503	2038608	0.59	2096	None	265	2038608	0	7692.86	10238	3600	35233	2032	58.68
BV8.H.bin.28	64.71	0.17	Neural Network (Specific Model)	11	0.931	5902	328.652	1659555	0.54	1570	None	314	1659555	0	5285.21	5902	3008	21166	2018	54.06
BV8.H.bin.30	81.82	1.53	Neural Network (Specific Model)	11	0.919	37752	334.082	2315656	0.52	2127	None	102	2315656	0	22702.5	37752	10875	163398	2432	51.67
BV8.H.bin.34	82.14	3.09	Neural Network (Specific Model)	11	0.879	7776	284.472	2734663	0.48	2820	None	431	2734663	0	6344.93	7776	3296	27034	2007	48.22
BV8.H.bin.38	84.31	3.93	Gradient Boost (General Model)	11	0.896	6449	324.339	1912488	0.57	1763	None	350	1912488	0	5464.25	6449	2856	23911	2014	56.7
BV8.H.bin.41	66.75	0.08	Neural Network (Specific Model)	11	0.91	4929	287.275	1252735	0.54	1324	None	280	1252735	0	4474.05	4929	2520	19011	2009	54.15
BV8.H.bin.46	62.35	1.03	Neural Network (Specific Model)	11	0.948	4806	310.942	1109302	0.54	1130	None	254	1109302	0	4367.33	4806	2665	20942	2007	54.15
BV8.H.bin.50	90.41	4.42	Gradient Boost (General Model)	11	0.864	18361	306.709	2491624	0.53	2344	None	202	2491624	0	12334.8	18361	5883	92837	2024	53.22
BV8.H.bin.56	72.13	3.33	Neural Network (Specific Model)	11	0.92	6649	325.016	1933380	0.47	1827	None	341	1933380	0	5669.74	6649	2945	24618	2033	46.53
BV8.H.bin.60	72.58	2.16	Neural Network (Specific Model)	11	0.914	26709	334.694	2599841	0.44	2372	None	143	2599841	0	18180.7	26709	10784	68807	2036	44.16
BV8.H.bin.64	77.38	4.98	Gradient Boost (General Model)	11	0.892	13511	293.527	1745551	0.53	1770	None	186	1745551	0	9384.68	13511	4010	36835	2015	52.54
BV8.H.bin.66	92.73	0.05	Neural Network (Specific Model)	11	0.9	132521	331.171	2524944	0.42	2292	None	30	2524944	0	84164.8	132521	61116	204615	2245	41.73
BV8.H.bin.68	88.29	2.4	Neural Network (Specific Model)	11	0.928	12672	331.795	1867458	0.57	1744	None	207	1867458	0	9021.54	12672	4194	58195	2026	57.13
BV8.H.bin.76	86.53	1.03	Neural Network (Specific Model)	11	0.924	31106	347.801	2531086	0.49	2245	None	127	2531086	0	19929.8	31106	10511	80376	2014	49.1
BV8.H.bin.81	88.56	0.13	Neural Network (Specific Model)	11	0.911	24047	339.451	2141503	0.5	1919	None	136	2141503	0	15746.4	24047	7536	80796	2375	49.78
BV8.H.bin.83	72.89	1.52	Gradient Boost (General Model)	11	0.911	6090	295.115	1479914	0.58	1525	None	282	1479914	0	5247.92	6090	2918	16189	2013	57.57
BV8.H.bin.85	97.48	0.17	Neural Network (Specific Model)	11	0.889	42004	357.748	2697083	0.5	2238	None	91	2697083	0	29638.3	42004	15496	154128	2882	49.77
BV8.H.bin.93	82.03	4.45	Gradient Boost (General Model)	11	0.914	14785	317.557	2240327	0.49	2152	None	226	2240327	0	9912.95	14785	4742	54047	2048	49.49
BV8.H.bin.99	73.23	1.61	Neural Network (Specific Model)	11	0.895	32026	331.869	2381088	0.51	2145	None	127	2381088	0	18748.7	32026	9310	97779	2014	50.99
BV9.H.bin.10	100	0.05	Gradient Boost (General Model)	11	0.888	200642	319.468	2138347	0.51	1983	None	16	2138347	0	133647	200642	80354	431612	14841	50.94
BV9.H.bin.106	66.63	1.67	Neural Network (Specific Model)	11	0.908	67941	352.494	2544013	0.44	2189	None	94	2544013	0	27064	67941	14134	137300	2126	43.8
BV9.H.bin.108	96.87	1.45	Neural Network (Specific Model)	11	0.853	36169	309.454	2839977	0.52	2612	None	125	2839977	0	22719.8	36169	10633	123727	2428	51.68
BV9.H.bin.16	95.65	1.28	Gradient Boost (General Model)	11	0.88	18680	345.659	1510705	0.61	1283	None	117	1510705	0	12912	18680	6915	48502	2011	60.87
BV9.H.bin.19	97.61	0.69	Gradient Boost (General Model)	11	0.907	62918	318.393	2606624	0.39	2478	None	63	2606624	0	41375	62918	21407	162935	2026	39.07
BV9.H.bin.20	100	2.05	Gradient Boost (General Model)	11	0.896	28394	321.612	2971079	0.44	2763	None	161	2971079	0	18453.9	28394	8931	86040	2361	43.82
BV9.H.bin.23	83.48	0.44	Neural Network (Specific Model)	11	0.92	141938	335.151	2605326	0.41	2389	None	39	2605326	0	66803.2	141938	39226	456136	2132	40.97
BV9.H.bin.24	86.83	0.01	Gradient Boost (General Model)	11	0.92	61820	347.516	2280484	0.46	2016	None	62	2280484	0	36782	61820	23527	163241	2064	45.82
BV9.H.bin.28	99.06	2.07	Gradient Boost (General Model)	11	0.895	42648	301.243	2428697	0.48	2408	None	86	2428697	0	28240.7	42648	13998	146501	2271	48.16
BV9.H.bin.29	71.73	1.95	Gradient Boost (General Model)	11	0.896	12445	312.725	1932665	0.45	1848	None	229	1932665	0	8439.58	12445	3741	50182	2053	45.32
BV9.H.bin.42	88.86	0.98	Neural Network (Specific Model)	11	0.915	18651	332.074	2057777	0.5	1892	None	146	2057777	0	14094.4	18651	7383	79182	2175	50.43
BV9.H.bin.44	98.28	0.86	Gradient Boost (General Model)	11	0.901	154617	319.04	2771987	0.42	2614	None	35	2771987	0	79199.6	154617	38775	457612	2808	42.41
BV9.H.bin.45	82.62	1.27	Gradient Boost (General Model)	11	0.898	27157	322.856	2072934	0.46	1926	None	109	2072934	0	19017.7	27157	9789	75731	2050	45.91
BV9.H.bin.47	77.13	0.03	Neural Network (Specific Model)	11	0.938	9547	343.03	1510844	0.53	1379	None	198	1510844	0	7630.53	9547	3972	36233	2020	53.36
BV9.H.bin.49	83.78	4.31	Neural Network (Specific Model)	11	0.888	22653	320.15	2571221	0.65	2381	None	192	2571221	0	13391.8	22653	5950	86832	2001	65.23
BV9.H.bin.5	76.85	4.92	Neural Network (Specific Model)	11	0.904	12916	349.918	2658496	0.51	2292	None	277	2658496	0	9597.46	12916	4508	62259	2017	50.98
BV9.H.bin.50	73.27	3.68	Neural Network (Specific Model)	11	0.891	18733	307.469	1749163	0.63	1692	None	131	1749163	0	13352.4	18733	6635	61429	2042	62.89
BV9.H.bin.51	85.4	0.26	Neural Network (Specific Model)	11	0.88	39189	318	2243952	0.48	2072	None	88	2243952	0	25499.5	39189	12844	101166	2836	47.76
BV9.H.bin.52	98.59	1.31	Gradient Boost (General Model)	11	0.876	33052	311.047	2390784	0.54	2248	None	122	2390784	0	19596.6	33052	9262	75966	2064	54
BV9.H.bin.6	71.02	1.11	Neural Network (Specific Model)	11	0.913	8261	340.675	1925792	0.51	1722	None	286	1925792	0	6733.54	8261	3465	22434	2021	51.15
BV9.H.bin.61	90.65	1.07	Gradient Boost (General Model)	11	0.904	44628	322.964	2373441	0.43	2219	None	86	2373441	0	27598.2	44628	12901	167101	2080	43.48
BV9.H.bin.62	63.05	0.22	Neural Network (Specific Model)	11	0.931	11452	323.824	1328001	0.48	1276	None	142	1328001	0	9352.12	11452	4858	68552	2317	48.27
BV9.H.bin.68	87.93	2.44	Gradient Boost (General Model)	11	0.912	24640	333.388	1972035	0.49	1802	None	144	1972035	0	13694.7	24640	5400	140989	2013	49.12
BV9.H.bin.69	80.07	0.36	Neural Network (Specific Model)	11	0.927	9017	296.828	1765714	0.42	1841	None	248	1765714	0	7119.81	9017	3333	53111	2014	41.99
BV9.H.bin.7	98.14	0.08	Gradient Boost (General Model)	11	0.888	28328	323.13	1851096	0.56	1698	None	103	1851096	0	17971.8	28328	8760	71926	2167	55.89
BV9.H.bin.82	95.09	1.25	Gradient Boost (General Model)	11	0.849	53752	329.899	3263026	0.59	2803	None	97	3263026	0	33639.4	53752	15241	287979	2757	59.12
BV9.H.bin.98	60.04	1.82	Neural Network (Specific Model)	11	0.905	24658	335.473	2065126	0.49	1861	None	131	2065126	0	15764.3	24658	7293	95599	2195	49.21
BVI9.bin.102	77.84	2.03	Neural Network (Specific Model)	11	0.899	10101	303.913	2097395	0.51	2073	None	267	2097395	0	7855.41	10101	3817	46705	2005	51.23
BVI9.bin.106	88.58	2.56	Neural Network (Specific Model)	11	0.882	28942	296.769	2461771	0.53	2442	None	134	2461771	0	18371.4	28942	8902	72676	2025	53.02
BVI9.bin.110	83.38	3.36	Neural Network (Specific Model)	11	0.919	15501	322.176	1927806	0.47	1836	None	197	1927806	0	9785.82	15501	4140	96830	2001	47.44
BVI9.bin.112	82.45	0.06	Neural Network (Specific Model)	11	0.898	43012	338.265	2575818	0.52	2284	None	80	2575818	0	32197.7	43012	21885	106001	2016	52.05
BVI9.bin.114	69.15	0.74	Neural Network (Specific Model)	11	0.935	4615	301.324	1324188	0.58	1372	None	304	1324188	0	4355.88	4615	2572	18103	2014	57.84
BVI9.bin.12	80.19	4.99	Gradient Boost (General Model)	11	0.924	10893	306.391	1366842	0.61	1376	None	180	1366842	0	7593.57	10893	3356	62286	2026	61.05
BVI9.bin.121	67.15	0.13	Gradient Boost (General Model)	11	0.933	25130	346.398	1023655	0.52	921	None	62	1023655	0	16510.6	25130	7439	92528	2134	51.54
BVI9.bin.122	98.26	0.47	Gradient Boost (General Model)	11	0.91	54777	352.11	1830061	0.55	1579	None	51	1830061	0	35883.6	54777	17657	150824	2211	55.49
BVI9.bin.125	88.51	2.76	Gradient Boost (General Model)	11	0.891	23661	319.626	2593863	0.45	2414	None	154	2593863	0	16843.3	23661	8982	58381	2021	44.79
BVI9.bin.126	83.32	0.47	Neural Network (Specific Model)	11	0.89	11718	326.4	1985611	0.48	1807	None	221	1985611	0	8984.67	11718	4322	39290	2012	48.13
BVI9.bin.20	83.86	4.86	Gradient Boost (General Model)	11	0.867	31727	305.548	2066299	0.53	1958	None	95	2066299	0	21750.5	31727	12031	123745	2096	52.93
BVI9.bin.25	81.75	0.55	Neural Network (Specific Model)	11	0.916	16587	336.987	1712702	0.55	1554	None	133	1712702	0	12877.5	16587	6979	54257	2331	54.84
BVI9.bin.29	97.92	1.24	Gradient Boost (General Model)	11	0.934	18804	353.422	1841561	0.52	1625	None	138	1841561	0	13344.6	18804	6638	46877	2073	51.94
BVI9.bin.3	100	4.66	Gradient Boost (General Model)	11	0.878	138859	297.663	2534731	0.49	2497	None	39	2534731	0	64993.1	138859	35038	240208	2142	49.2
BVI9.bin.33	85.29	0.4	Gradient Boost (General Model)	11	0.895	12187	297.735	1991402	0.49	1997	None	219	1991402	0	9093.16	12187	4298	41851	2028	49.16
BVI9.bin.34	68.41	1.12	Neural Network (Specific Model)	11	0.928	7825	328.228	1503758	0.55	1419	None	227	1503758	0	6624.48	7825	3566	35320	2004	54.81
BVI9.bin.35	86.65	1.26	Neural Network (Specific Model)	11	0.888	18063	333.724	2390681	0.49	2123	None	183	2390681	0	13063.8	18063	6525	48778	2042	48.86
BVI9.bin.39	54.9	0.49	Neural Network (Specific Model)	11	0.931	6754	332.672	1411547	0.55	1319	None	256	1411547	0	5513.86	6754	2999	22098	2002	55.02
BVI9.bin.4	95.8	0.01	Neural Network (Specific Model)	11	0.886	34806	321.972	2278962	0.54	2095	None	104	2278962	0	21913.1	34806	9697	98063	2221	53.99
BVI9.bin.47	95.13	1.17	Neural Network (Specific Model)	11	0.893	31956	359.237	2246285	0.51	1864	None	97	2246285	0	23157.6	31956	10448	121011	2446	50.89
BVI9.bin.48	87.61	0.06	Gradient Boost (General Model)	11	0.909	67961	340.899	2337795	0.47	2082	None	44	2337795	0	53131.7	67961	31300	264226	3089	47.4
BVI9.bin.5	86.14	3.07	Neural Network (Specific Model)	11	0.91	22326	367.6	2501360	0.5	2067	None	179	2501360	0	13974.1	22326	5648	117271	2085	49.84
BVI9.bin.54	82.05	2.67	Neural Network (Specific Model)	11	0.887	10504	293.195	2529541	0.65	2555	None	324	2529541	0	7807.23	10504	3650	64906	2030	65.26
BVI9.bin.64	99	3.3	Gradient Boost (General Model)	11	0.882	48696	316.168	3020504	0.44	2813	None	93	3020504	0	32478.5	48696	18937	243102	2035	44.27
BVI9.bin.70	52.84	0.22	Neural Network (Specific Model)	11	0.908	80589	355.086	1867841	0.5	1595	None	38	1867841	0	49153.7	80589	28187	174619	2588	49.58
BVI9.bin.71	97.9	0.23	Neural Network (Specific Model)	11	0.886	20106	313.056	2492423	0.58	2356	None	167	2492423	0	14924.7	20106	6735	84753	2162	57.52
BVI9.bin.74	82.59	3.99	Neural Network (Specific Model)	11	0.928	31540	363.092	2293492	0.49	1956	None	123	2293492	0	18646.3	31540	9082	107257	2027	49.05
BVI9.bin.79	87.86	2.45	Gradient Boost (General Model)	11	0.904	7390	295.145	1413572	0.55	1445	None	235	1413572	0	6015.2	7390	3169	26000	2018	54.85
BVI9.bin.80	73.67	0	Neural Network (Specific Model)	11	0.867	5061	289.334	1699566	0.53	1701	None	369	1699566	0	4605.87	5061	2648	31791	2003	53.35
BVI9.bin.89	93.54	1.2	Neural Network (Specific Model)	11	0.874	33253	313.87	2265457	0.48	2107	None	96	2265457	0	23598.5	33253	11780	134467	2262	47.74
BVI9.bin.92	77.16	1.32	Neural Network (Specific Model)	11	0.898	6030	297.934	1838859	0.48	1850	None	352	1838859	0	5224.03	6030	2933	26343	2004	48.03
CD1.bin.1	97.5	0.67	Gradient Boost (General Model)	11	0.89	23434	305.997	2149861	0.42	2087	None	155	2149861	0	13870.1	23434	5408	139579	2010	42.22
CD1.bin.10	84.56	0.03	Neural Network (Specific Model)	11	0.906	26604	345.5	2120685	0.5	1857	None	110	2120685	0	19279	26604	10621	76411	2093	50.16
CD1.bin.2	74.17	0.11	Gradient Boost (General Model)	11	0.889	5428	276.256	1349672	0.44	1451	None	288	1349672	0	4686.36	5428	2602	17726	2008	43.8
CD1.bin.21	99.45	0.07	Neural Network (Specific Model)	11	0.898	43832	356.762	2211667	0.53	1859	None	78	2211667	0	28354.7	43832	13607	122339	2240	52.75
CD1.bin.22	51.37	0	Gradient Boost (General Model)	11	0.887	69988	320.679	1608652	0.47	1487	None	35	1608652	0	45961.5	69988	20835	249708	2442	46.88
CD1.bin.24	80.48	0.81	Gradient Boost (General Model)	11	0.879	34694	314.137	2357402	0.59	2201	None	105	2357402	0	22451.5	34694	11108	101775	2713	58.63
CD1.bin.25	98.59	0.05	Neural Network (Specific Model)	11	0.921	57451	341.966	2099304	0.48	1889	None	70	2099304	0	29990.1	57451	13671	130965	2510	48.18
CD1.bin.7	81.49	0.02	Gradient Boost (General Model)	11	0.925	10320	300.285	1535990	0.41	1580	None	201	1535990	0	7641.74	10320	3722	44919	2023	40.63
CD1.bin.8	88.22	2.53	Gradient Boost (General Model)	11	0.896	11424	312.266	2994514	0.6	2870	None	368	2994514	0	8137.27	11424	3665	44093	2001	60.45
CD1.bin.9	99.96	0.15	Neural Network (Specific Model)	11	0.904	75567	358.054	2539547	0.58	2142	None	45	2539547	0	56434.4	75567	39033	135845	2467	58.01
DF1.bin.101	70.81	1.7	Gradient Boost (General Model)	11	0.899	10426	295.567	1887403	0.61	1917	None	254	1887403	0	7430.72	10426	3549	38171	2020	60.82
DF1.bin.12	71.49	0.43	Neural Network (Specific Model)	11	0.876	60422	320.202	2170411	0.48	1984	None	53	2170411	0	40951.2	60422	20564	183744	3050	48.42
DF1.bin.26	90.71	0.81	Gradient Boost (General Model)	11	0.892	57837	336.08	3036368	0.49	2689	None	83	3036368	0	36582.8	57837	16106	263694	2313	49.49
DF1.bin.30	91.37	2.75	Gradient Boost (General Model)	11	0.857	6013	277.833	2601377	0.42	2682	None	506	2601377	0	5141.06	6013	2602	28320	2003	41.97
DF1.bin.32	91.77	0.35	Gradient Boost (General Model)	11	0.868	16653	289.618	2787100	0.52	2788	None	248	2787100	0	11238.3	16653	5165	69822	2040	52.14
DF1.bin.37	83.46	1.66	Gradient Boost (General Model)	11	0.916	6501	322.39	1881349	0.46	1783	None	356	1881349	0	5284.69	6501	2823	25404	2030	46
DF1.bin.41	98.25	1	Gradient Boost (General Model)	11	0.899	56793	331.531	2989089	0.49	2706	None	74	2989089	0	40393.1	56793	22032	189365	2358	48.86
DF1.bin.43	86.22	4.86	Gradient Boost (General Model)	11	0.884	9552	284.217	2108189	0.53	2188	None	291	2108189	0	7244.64	9552	3453	40273	2007	52.89
DF1.bin.47	67.48	0.97	Gradient Boost (General Model)	11	0.931	4374	285.724	1194748	0.57	1301	None	300	1194748	0	3982.49	4374	2374	13883	2002	56.77
DF1.bin.50	98.41	3.71	Gradient Boost (General Model)	11	0.902	46334	325.688	3470734	0.5	3212	None	124	3470734	0	27989.8	46334	15452	120723	2185	50.04
DF1.bin.51	90.7	0.34	Gradient Boost (General Model)	11	0.942	9030	337.141	1392197	0.54	1299	None	199	1392197	0	6995.96	9030	3529	29697	2082	53.79
DF1.bin.53	69.92	1.42	Neural Network (Specific Model)	11	0.886	66706	332.507	2564711	0.49	2281	None	63	2564711	0	40709.7	66706	29292	185995	2114	48.99
DF1.bin.58	96.93	0.39	Gradient Boost (General Model)	11	0.876	84093	292.373	879005	0.46	879	None	18	879005	0	48833.6	84093	24789	112784	3642	46.11
DF1.bin.67	96.68	4.79	Gradient Boost (General Model)	11	0.859	25032	289.426	2959223	0.49	2933	None	197	2959223	0	15021.4	25032	6677	138189	2047	49.34
DF1.bin.71	96.07	1.31	Neural Network (Specific Model)	11	0.916	58325	297.752	1736806	0.41	1785	None	46	1736806	0	37756.7	58325	25369	183044	2050	40.57
DF1.bin.72	76.51	3.72	Neural Network (Specific Model)	11	0.888	11057	325.576	2384087	0.43	2170	None	287	2384087	0	8306.92	11057	4083	39315	2092	43.44
DF1.bin.8	92.75	1.97	Gradient Boost (General Model)	11	0.899	15331	322.46	1601915	0.65	1490	None	158	1601915	0	10138.7	15331	4642	125861	2020	64.7
DF1.bin.80	79.56	0.88	Gradient Boost (General Model)	11	0.911	6946	311.871	1309698	0.42	1276	None	223	1309698	0	5873.08	6946	2994	34985	2038	41.84
DF1.bin.81	95.09	0.39	Gradient Boost (General Model)	11	0.817	19984	308.378	1841017	0.42	1629	None	148	1841017	0	12439.3	19984	5708	77110	2066	41.63
DF1.bin.84	78.99	1.68	Neural Network (Specific Model)	11	0.904	29910	333.068	2236226	0.45	2026	None	100	2236226	0	22362.3	29910	13915	77199	2028	45.19
DF10.bin.13	60.89	0.58	Neural Network (Specific Model)	11	0.904	8853	345.414	2181297	0.46	1906	None	308	2181297	0	7082.13	8853	3538	36307	2014	46.24
DF10.bin.16	87.79	2.99	Gradient Boost (General Model)	11	0.918	74761	339.594	2262919	0.5	2042	None	57	2262919	0	39700.3	74761	19932	183528	3326	49.92
DF10.bin.2	95.78	1.65	Gradient Boost (General Model)	11	0.938	17035	345.387	1801871	0.57	1634	None	158	1801871	0	11404.2	17035	4787	89481	2044	56.67
DF10.bin.22	91.09	1.91	Gradient Boost (General Model)	11	0.911	65968	328.667	2464238	0.5	2280	None	55	2464238	0	44804.3	65968	21032	182162	2409	50.12
DF10.bin.24	93.74	2.79	Gradient Boost (General Model)	11	0.889	56555	332.499	3244792	0.5	2897	None	97	3244792	0	33451.5	56555	20312	199407	2049	49.51
DF10.bin.32	64.88	2.73	Gradient Boost (General Model)	11	0.91	3798	282.454	1154442	0.48	1241	None	316	1154442	0	3653.3	3798	2299	10912	2001	47.96
DF10.bin.33	78.4	1.21	Gradient Boost (General Model)	11	0.907	5662	282.711	1165774	0.47	1249	None	239	1165774	0	4877.72	5662	2635	17749	2002	47.4
DF10.bin.38	84.36	0.92	Neural Network (Specific Model)	11	0.92	25805	308.936	2159270	0.37	2146	None	133	2159270	0	16235.1	25805	7046	96778	2026	36.64
DF10.bin.47	92.99	1.81	Neural Network (Specific Model)	11	0.933	23644	354.74	2280890	0.51	2006	None	143	2280890	0	15950.3	23644	8046	93127	2017	51.1
DF10.bin.50	77.82	4.75	Neural Network (Specific Model)	11	0.944	8335	318.553	1618477	0.51	1603	None	252	1618477	0	6422.53	8335	3043	36213	2012	51.39
DF10.bin.58	53.67	0.01	Neural Network (Specific Model)	11	0.913	18652	344.353	1329746	0.47	1177	None	97	1329746	0	13708.7	18652	6391	71750	2051	47
DF10.bin.61	82.24	0.39	Gradient Boost (General Model)	11	0.917	15680	310.935	2134157	0.48	2100	None	191	2134157	0	11173.6	15680	5234	55059	2030	48.35
DF10.bin.63	99.95	0.32	Neural Network (Specific Model)	11	0.871	51735	311.768	2758211	0.47	2576	None	109	2758211	0	25304.7	51735	11656	159134	2014	46.8
DF10.bin.69	66.01	2.1	Gradient Boost (General Model)	11	0.901	5243	300.027	1204334	0.61	1207	None	259	1204334	0	4649.94	5243	2406	20892	2001	60.91
DF10.bin.72	73.67	3.03	Neural Network (Specific Model)	11	0.922	6612	330.7	1716268	0.51	1597	None	310	1716268	0	5536.35	6612	2875	19930	2003	50.7
DF10.bin.76	73.39	3.75	Neural Network (Specific Model)	11	0.898	5983	282.969	2296122	0.66	2434	None	437	2296122	0	5254.28	5983	2629	35458	2010	65.59
DF10.bin.77	93.18	0.43	Gradient Boost (General Model)	11	0.9	66828	348.172	2320706	0.36	2004	None	55	2320706	0	42194.7	66828	27705	243600	2002	36.25
DF10.bin.78	96.51	0.23	Gradient Boost (General Model)	11	0.906	30422	344.495	1750507	0.6	1536	None	90	1750507	0	19450.1	30422	9193	106827	2153	59.6
DF10.bin.8	70.62	0.22	Gradient Boost (General Model)	11	0.942	9114	326.186	780346	0.53	752	None	111	780346	0	7030.14	9114	3620	32844	2006	52.83
DF10.bin.83	95.67	1.2	Gradient Boost (General Model)	11	0.901	127197	313.689	2665381	0.39	2557	None	41	2665381	0	65009.3	127197	29936	271268	2021	38.86
DF10.bin.95	53.05	0.16	Neural Network (Specific Model)	11	0.902	3676	293.266	1170645	0.54	1201	None	336	1170645	0	3484.06	3676	2292	9381	2012	53.89
DF10.bin.96	88.58	1.24	Gradient Boost (General Model)	11	0.892	16303	292.906	2595524	0.45	2637	None	228	2595524	0	11383.9	16303	5301	91260	2039	44.79
DF11.bin.10	62.75	0.1	Neural Network (Specific Model)	11	0.914	30347	346.338	1542106	0.43	1359	None	88	1542106	0	17523.9	30347	7582	62314	2650	43.15
DF11.bin.13	78.44	3.35	Neural Network (Specific Model)	11	0.909	6384	290.105	2448314	0.44	2562	None	452	2448314	0	5416.62	6384	2782	25623	2021	43.67
DF11.bin.17	76.43	4.04	Neural Network (Specific Model)	11	0.903	118221	334.88	2633986	0.5	2372	None	49	2633986	0	53754.8	118221	27994	212366	2168	50.46
DF11.bin.2	87.63	1.02	Gradient Boost (General Model)	11	0.944	9170	351.095	1331028	0.54	1194	None	176	1331028	0	7562.66	9170	3659	28703	2008	53.65
DF11.bin.27	66.87	0.95	Neural Network (Specific Model)	11	0.914	6299	317.758	1836345	0.46	1763	None	347	1836345	0	5292.06	6299	2898	26241	2008	45.86
DF11.bin.38	57.12	0.77	Gradient Boost (General Model)	11	0.917	9595	307.443	966957	0.63	963	None	135	966957	0	7162.64	9595	3265	29333	2054	63.25
DF11.bin.40	79.2	2.62	Neural Network (Specific Model)	11	0.909	16540	306.667	2448793	0.36	2424	None	212	2448793	0	11550.9	16540	5379	57938	2067	35.71
DF11.bin.58	71.79	3.64	Neural Network (Specific Model)	11	0.913	7028	293.549	2774145	0.41	2881	None	485	2774145	0	5719.89	7028	2803	59992	2005	40.87
DF11.bin.6	88.59	1.24	Gradient Boost (General Model)	11	0.884	28180	281.283	1418576	0.26	1489	None	77	1418576	0	18423.1	28180	9301	103154	2024	25.89
DF11.bin.65	89.13	0.43	Neural Network (Specific Model)	11	0.893	106516	316.51	3272815	0.42	3085	None	57	3272815	0	57417.8	106516	41250	272830	2286	42.18
DF11.bin.69	78.84	3.44	Gradient Boost (General Model)	11	0.897	12072	292.846	2049119	0.63	2094	None	247	2049119	0	8296.03	12072	3511	64152	2051	62.89
DF11.bin.74	86.61	4.02	Gradient Boost (General Model)	11	0.877	126802	319.66	4166222	0.49	3819	None	52	4166222	0	80119.7	126802	40326	399461	2129	49.21
DF11.bin.79	90.7	0.1	Neural Network (Specific Model)	11	0.905	79893	375.486	2807637	0.47	2259	None	58	2807637	0	48407.5	79893	24001	209382	2063	46.8
DF11.bin.82	64.82	0.96	Neural Network (Specific Model)	11	0.915	14836	316.315	1826983	0.49	1764	None	175	1826983	0	10439.9	14836	5407	35697	2063	49.23
DF11.bin.83	84.14	1.17	Gradient Boost (General Model)	11	0.944	11696	353.429	1554001	0.58	1385	None	179	1554001	0	8681.57	11696	4128	35762	2023	57.84
DF12.bin.1	87.08	4.2	Neural Network (Specific Model)	11	0.923	22408	368.724	2654217	0.48	2217	None	194	2654217	0	13681.5	22408	6454	78863	2001	47.94
DF12.bin.13	99.98	0.05	Neural Network (Specific Model)	11	0.934	179841	316.427	1688733	0.37	1665	None	19	1688733	0	88880.7	179841	72055	271867	7665	36.8
DF12.bin.17	99	0.07	Neural Network (Specific Model)	11	0.915	60475	358.247	2747621	0.47	2343	None	61	2747621	0	45043	60475	25698	148034	2076	47.02
DF12.bin.19	81.86	0.39	Neural Network (Specific Model)	11	0.88	11464	296.733	2256412	0.54	2235	None	268	2256412	0	8419.45	11464	3886	53525	2031	53.73
DF12.bin.24	98.91	2.13	Gradient Boost (General Model)	11	0.874	62090	312.692	3015426	0.43	2813	None	100	3015426	0	30154.3	62090	13828	144026	2018	43.19
DF12.bin.25	80.8	0.01	Neural Network (Specific Model)	11	0.899	38584	352.333	2349159	0.5	2002	None	95	2349159	0	24728	38584	11711	122265	2481	49.56
DF12.bin.42	84.47	4.38	Gradient Boost (General Model)	11	0.923	8579	303.984	1744981	0.51	1770	None	258	1744981	0	6763.49	8579	3294	34438	2034	50.95
DF12.bin.48	70.52	0.01	Neural Network (Specific Model)	11	0.94	7457	327.114	1252890	0.53	1202	None	204	1252890	0	6141.62	7457	3084	25195	2059	53.18
DF12.bin.52	83.31	2.69	Gradient Boost (General Model)	11	0.938	13403	347.489	1967846	0.48	1776	None	199	1967846	0	9888.67	13403	4824	37895	2017	48.45
DF12.bin.53	91.44	1.44	Neural Network (Specific Model)	11	0.867	15931	307.095	2732967	0.4	2580	None	256	2732967	0	10675.6	15931	4857	63739	2000	40.28
DF12.bin.58	99.96	0	Neural Network (Specific Model)	11	0.839	39280	319.716	2575943	0.52	2256	None	96	2575943	0	26832.7	39280	15317	130320	2069	52.46
DF12.bin.63	91.96	1.3	Gradient Boost (General Model)	11	0.89	54831	289.777	1441220	0.25	1478	None	42	1441220	0	34314.8	54831	19497	164987	2089	24.54
DF12.bin.69	97.65	0.25	Gradient Boost (General Model)	11	0.938	49196	388.04	2054373	0.56	1658	None	68	2054373	0	30211.4	49196	16000	109701	2148	56.32
DF12.bin.70	88.47	0.66	Neural Network (Specific Model)	11	0.912	26271	328.442	2173743	0.57	2015	None	120	2173743	0	18114.5	26271	8380	88438	2168	56.83
DF12.bin.76	98.83	1.25	Gradient Boost (General Model)	11	0.881	18259	294.59	2254532	0.53	2250	None	169	2254532	0	13340.4	18259	6317	62063	2232	52.62
DF12.bin.83	70.72	0.56	Neural Network (Specific Model)	11	0.915	6438	312.845	1747943	0.45	1707	None	320	1747943	0	5462.32	6438	2796	26663	2001	45.48
DF12.bin.85	83.68	0.46	Neural Network (Specific Model)	11	0.908	16472	355.246	2225910	0.53	1898	None	198	2225910	0	11242	16472	5246	50727	2017	52.84
DF12.bin.90	97.64	0.01	Gradient Boost (General Model)	11	0.91	479269	357.312	1850860	0.48	1573	None	5	1850860	0	370172	479269	297511	618367	143190	47.71
DF12.bin.92	71.47	1.96	Gradient Boost (General Model)	11	0.892	5195	276.835	1502060	0.49	1617	None	307	1502060	0	4892.7	5195	2818	14320	2001	48.72
DF13.bin.12	65.26	1.59	Gradient Boost (General Model)	11	0.948	4554	303.198	1313056	0.52	1372	None	315	1313056	0	4168.43	4554	2550	15683	2022	51.77
DF13.bin.15	54.83	0.5	Neural Network (Specific Model)	11	0.884	3724	259.462	1673427	0.47	1904	None	466	1673427	0	3591.05	3724	2272	10766	2004	46.7
DF13.bin.18	91.18	3.35	Neural Network (Specific Model)	11	0.867	44988	322.615	2820563	0.4	2533	None	151	2820563	0	18679.2	44988	7703	167081	2014	39.79
DF13.bin.23	80.22	0	Gradient Boost (General Model)	11	0.914	12758	319.576	2606499	0.44	2490	None	294	2606499	0	8865.64	12758	3847	62640	2011	43.74
DF13.bin.25	95.05	0.01	Gradient Boost (General Model)	11	0.895	11577	270.932	900745	0.47	994	None	109	900745	0	8263.72	11577	4021	31948	2013	46.56
DF13.bin.27	97.75	1.17	Neural Network (Specific Model)	11	0.904	159632	333.942	3204137	0.48	2896	None	34	3204137	0	94239.3	159632	43125	542136	7208	48.38
DF13.bin.33	71.1	1.46	Neural Network (Specific Model)	11	0.883	8717	284.769	1772986	0.53	1834	None	265	1772986	0	6690.51	8717	3161	28005	2001	52.93
DF13.bin.34	81.3	0.49	Neural Network (Specific Model)	11	0.87	11500	281.518	2642292	0.45	2727	None	308	2642292	0	8578.87	11500	3979	52895	2008	45.16
DF13.bin.36	97.68	3.31	Gradient Boost (General Model)	11	0.894	27536	295.513	2171699	0.49	2193	None	113	2171699	0	19218.6	27536	11032	69298	2061	49.27
DF13.bin.37	88.2	0.31	Gradient Boost (General Model)	11	0.94	8085	332.464	1301831	0.54	1229	None	203	1301831	0	6412.96	8085	3282	28086	2111	53.62
DF13.bin.45	59.1	0.85	Neural Network (Specific Model)	11	0.884	4900	277.625	1108187	0.39	1177	None	246	1108187	0	4504.83	4900	2601	23237	2030	39.21
DF13.bin.48	86.16	0.3	Neural Network (Specific Model)	11	0.891	23981	327.229	1912398	0.56	1738	None	131	1912398	0	14598.5	23981	6664	88250	2121	56.06
DF13.bin.57	100	0	Gradient Boost (General Model)	11	0.876	126145	327.282	2348103	0.54	2098	None	29	2348103	0	80969.1	126145	40142	166572	4884	53.69
DF13.bin.64	86.27	0.1	Neural Network (Specific Model)	11	0.935	113590	325.883	1812584	0.45	1737	None	30	1812584	0	60419.5	113590	25599	316809	2731	44.62
DF13.bin.71	91.98	0.11	Neural Network (Specific Model)	11	0.933	12617	290.966	1714058	0.36	1837	None	195	1714058	0	8790.04	12617	3807	58011	2021	36.24
DF13.bin.72	72.82	1.56	Gradient Boost (General Model)	11	0.882	9342	301.604	1387057	0.44	1354	None	193	1387057	0	7186.82	9342	3228	110312	2016	43.77
DF13.bin.84	98.82	0.01	Neural Network (Specific Model)	11	0.898	138078	333.796	2466761	0.41	2215	None	27	2466761	0	91361.5	138078	47840	246071	3823	41.07
DF13.bin.86	69.07	1.57	Neural Network (Specific Model)	11	0.927	5164	304.389	1387319	0.49	1410	None	306	1387319	0	4533.72	5164	2551	16205	2005	49.11
DF13.bin.93	99.32	0	Neural Network (Specific Model)	11	0.899	153860	351.108	2660909	0.49	2274	None	23	2660909	0	115692	153860	73983	330877	5609	49.13
DF13.bin.96	96.59	0.95	Gradient Boost (General Model)	11	0.906	138061	329.327	3347824	0.46	3077	None	53	3347824	0	63166.5	138061	29790	256324	2023	46.49
DF14.bin.21	99.93	0.28	Neural Network (Specific Model)	11	0.878	51627	321.766	2637175	0.53	2406	None	82	2637175	0	32160.7	51627	16813	155093	2119	52.66
DF14.bin.28	79.16	2.48	Neural Network (Specific Model)	11	0.923	17552	321.733	2208152	0.52	2116	None	175	2208152	0	12618	17552	6141	68557	2017	51.8
DF14.bin.39	83.35	0.41	Gradient Boost (General Model)	11	0.902	123865	337.229	2400237	0.45	2143	None	36	2400237	0	66673.2	123865	33511	270587	2310	44.77
DF14.bin.49	92.58	0.22	Gradient Boost (General Model)	11	0.941	9528	332.853	1446934	0.54	1366	None	209	1446934	0	6923.13	9528	3215	33613	2017	53.58
DF14.bin.54	66.89	0.62	Gradient Boost (General Model)	11	0.871	11637	246.862	605463	0.29	715	None	73	605463	0	8294.01	11637	4342	28600	2028	29.01
DF14.bin.55	99.44	2.2	Gradient Boost (General Model)	11	0.86	29883	299.709	2671603	0.46	2559	None	160	2671603	0	16697.5	29883	7019	111737	2029	45.52
DF14.bin.57	65.18	0.76	Gradient Boost (General Model)	11	0.955	8289	297.559	599979	0.47	644	None	93	599979	0	6451.39	8289	3041	26432	2002	46.68
DF14.bin.68	55.61	0.07	Neural Network (Specific Model)	11	0.908	29127	346.151	1497964	0.47	1311	None	87	1497964	0	17218	29127	8517	104590	2033	46.65
DF14.bin.74	57.89	0.17	Neural Network (Specific Model)	11	0.885	84592	313.271	1452664	0.48	1370	None	30	1452664	0	48422.1	84592	20614	176511	3677	48.22
DF14.bin.78	87.67	2.88	Gradient Boost (General Model)	11	0.912	9945	290.003	1672714	0.43	1756	None	242	1672714	0	6912.04	9945	3261	41393	2000	42.54
DF14.bin.86	100	1.42	Gradient Boost (General Model)	11	0.888	22475	297.063	2481670	0.48	2475	None	181	2481670	0	13710.9	22475	6166	91442	2051	47.89
DF14.bin.9	73.03	0.38	Gradient Boost (General Model)	11	0.912	29363	329.58	1264777	0.48	1168	None	69	1264777	0	18330.1	29363	10124	68397	2047	47.76
DF15.bin.11	92.81	0	Gradient Boost (General Model)	11	0.927	147058	333.731	1963238	0.49	1821	None	31	1963238	0	63330.3	147058	41322	218250	2020	49.45
DF15.bin.19	91.18	0.4	Neural Network (Specific Model)	11	0.928	176424	378.534	2260291	0.49	1848	None	27	2260291	0	83714.5	176424	35774	308261	9449	48.56
DF15.bin.21	84.29	0.6	Neural Network (Specific Model)	11	0.911	9475	286.431	1981310	0.42	2103	None	281	1981310	0	7050.93	9475	3659	37830	2004	41.53
DF15.bin.33	91.49	2.68	Neural Network (Specific Model)	11	0.88	23684	307.671	2651203	0.53	2532	None	187	2651203	0	14177.6	23684	6056	68057	2042	52.76
DF15.bin.35	85.62	1.95	Neural Network (Specific Model)	11	0.92	11884	331.922	2054386	0.45	1900	None	242	2054386	0	8489.2	11884	3937	46418	2014	45.08
DF15.bin.48	57.93	1.47	Neural Network (Specific Model)	11	0.922	4395	298.136	1458185	0.5	1505	None	351	1458185	0	4154.37	4395	2493	17540	2009	49.71
DF15.bin.5	53.09	0.46	Gradient Boost (General Model)	11	0.942	3819	289.403	832566	0.53	905	None	227	832566	0	3667.69	3819	2333	11770	2009	52.78
DF15.bin.51	99.19	1.83	Gradient Boost (General Model)	11	0.916	16528	337.615	1920905	0.51	1741	None	173	1920905	0	11103.5	16528	5771	45173	2010	50.9
DF15.bin.64	88.77	0.05	Neural Network (Specific Model)	11	0.906	146951	357.552	2478371	0.5	2096	None	34	2478371	0	72893.3	146951	44906	270721	6121	49.93
DF15.bin.70	87.97	0.84	Neural Network (Specific Model)	11	0.895	15825	302.175	2457319	0.48	2431	None	244	2457319	0	10071	15825	4342	57367	2015	47.57
DF15.bin.73	88.57	1.72	Gradient Boost (General Model)	11	0.941	8384	339.701	1336757	0.53	1236	None	199	1336757	0	6717.37	8384	3442	34352	2007	53.43
DF15.bin.78	96.36	0.65	Gradient Boost (General Model)	11	0.943	10492	334.396	1637990	0.58	1542	None	213	1637990	0	7690.09	10492	3680	34462	2120	57.69
DF16.bin.28	88.4	1.42	Gradient Boost (General Model)	11	0.901	34112	329.292	2985332	0.45	2729	None	176	2985332	0	16962.1	34112	7750	89122	2045	44.87
DF16.bin.3	71.81	1.8	Neural Network (Specific Model)	11	0.908	6680	312.787	1837917	0.53	1782	None	319	1837917	0	5761.5	6680	2973	24690	2021	53.11
DF16.bin.37	74.43	2.51	Neural Network (Specific Model)	11	0.915	11299	348.894	2783703	0.52	2436	None	337	2783703	0	8260.25	11299	3979	38620	2006	51.71
DF16.bin.38	63.01	0.5	Neural Network (Specific Model)	11	0.943	8027	343.599	1078549	0.54	988	None	166	1078549	0	6497.28	8027	3325	32077	2019	53.99
DF16.bin.39	84.89	2.85	Gradient Boost (General Model)	11	0.899	7317	315.468	2240483	0.5	2132	None	369	2240483	0	6071.77	7317	3215	24805	2030	49.86
DF16.bin.44	94.19	2.34	Gradient Boost (General Model)	11	0.872	23383	299.012	2829435	0.46	2756	None	210	2829435	0	13473.5	23383	6097	57696	2060	45.77
DF16.bin.50	77.19	1.37	Gradient Boost (General Model)	11	0.87	30401	308.753	2407857	0.53	2264	None	127	2407857	0	18959.5	30401	10180	117653	2003	53.21
DF16.bin.53	71.93	0.66	Gradient Boost (General Model)	11	0.878	6778	279.863	1907002	0.6	1998	None	331	1907002	0	5761.34	6778	2839	37700	2038	59.97
DF16.bin.58	75.61	0.54	Neural Network (Specific Model)	11	0.913	5028	273.71	1871414	0.51	2089	None	412	1871414	0	4542.27	5028	2585	15767	2010	51.47
DF16.bin.6	86.1	2.76	Gradient Boost (General Model)	11	0.884	8150	283.718	2583077	0.52	2688	None	388	2583077	0	6657.42	8150	3464	33269	2002	52.41
DF16.bin.66	60.33	1.15	Neural Network (Specific Model)	11	0.882	6077	279.896	1807153	0.65	1901	None	366	1807153	0	4937.58	6077	2485	31350	2004	65.22
DF16.bin.67	92.98	0.03	Gradient Boost (General Model)	11	0.943	9152	335.057	1544095	0.58	1451	None	222	1544095	0	6955.38	9152	3248	31528	2010	58.23
DF16.bin.68	99.89	1.78	Gradient Boost (General Model)	11	0.897	153168	342.71	3696175	0.5	3230	None	54	3696175	0	68447.7	153168	34063	535307	2257	50.19
DF16.bin.73	97.53	2.32	Gradient Boost (General Model)	11	0.869	101184	326.619	4324301	0.49	3841	None	68	4324301	0	63592.7	101184	37175	392177	2502	49.06
DF17.bin.1	75.45	2.98	Gradient Boost (General Model)	11	0.901	7728	304.435	1211646	0.61	1197	None	203	1211646	0	5968.7	7728	2892	42163	2019	60.94
DF17.bin.11	94.04	3.89	Neural Network (Specific Model)	11	0.884	69645	303.91	2455522	0.52	2385	None	57	2455522	0	43079.3	69645	20941	181450	3852	51.58
DF17.bin.12	80.52	2.71	Neural Network (Specific Model)	11	0.922	7215	274.438	1562082	0.37	1754	None	262	1562082	0	5962.15	7215	2990	36538	2011	37.33
DF17.bin.16	63.83	0.59	Neural Network (Specific Model)	11	0.912	27042	336.717	2027564	0.52	1833	None	122	2027564	0	16619.4	27042	6657	131641	2084	51.85
DF17.bin.18	85.68	0.04	Neural Network (Specific Model)	11	0.9	48875	356.365	2696188	0.5	2274	None	77	2696188	0	35015.4	48875	18670	184890	2045	49.96
DF17.bin.2	83.22	1.75	Neural Network (Specific Model)	11	0.934	13812	319.869	1687952	0.47	1646	None	167	1687952	0	10107.5	13812	4634	77751	2030	46.51
DF17.bin.22	97.97	0.29	Gradient Boost (General Model)	11	0.896	28579	310.423	1979140	0.41	1909	None	111	1979140	0	17830.1	28579	9046	90894	2037	41.02
DF17.bin.27	54.46	0.76	Gradient Boost (General Model)	11	0.949	4248	307.702	1255570	0.55	1294	None	310	1255570	0	4050.23	4248	2518	14070	2002	55.08
DF17.bin.28	99.71	0.32	Neural Network (Specific Model)	11	0.932	28808	297.579	1869064	0.36	1956	None	116	1869064	0	16112.6	28808	6817	118306	2002	36.03
DF17.bin.31	92.31	2.83	Gradient Boost (General Model)	11	0.937	7358	328.065	1588881	0.52	1515	None	255	1588881	0	6230.91	7358	3198	27686	2016	51.95
DF17.bin.35	80.59	4.16	Gradient Boost (General Model)	11	0.924	9535	313.072	1472367	0.5	1451	None	211	1472367	0	6978.04	9535	3404	31994	2021	49.79
DF17.bin.38	63.87	1.91	Gradient Boost (General Model)	11	0.906	4552	286.075	1318135	0.44	1394	None	319	1318135	0	4132.08	4552	2381	17141	2001	44.21
DF17.bin.44	82.65	2.26	Neural Network (Specific Model)	11	0.888	8538	286.947	2423832	0.52	2507	None	366	2423832	0	6622.49	8538	3134	29655	2003	51.56
DF17.bin.50	92.21	0.01	Gradient Boost (General Model)	11	0.944	15699	374.357	1762608	0.58	1483	None	151	1762608	0	11672.9	15699	5597	55485	2075	57.61
DF17.bin.51	73.94	1.1	Gradient Boost (General Model)	11	0.919	4347	272.44	1760564	0.54	1985	None	436	1760564	0	4037.99	4347	2392	15345	2002	54.38
DF17.bin.53	72.46	0.4	Neural Network (Specific Model)	11	0.908	5609	289.463	1619570	0.37	1696	None	320	1619570	0	5061.16	5609	2637	32235	2008	36.79
DF17.bin.56	97.83	1.66	Neural Network (Specific Model)	11	0.869	50670	307.705	2327052	0.46	2195	None	94	2327052	0	24755.9	50670	9710	150591	2703	46.04
DF17.bin.57	97.12	2.42	Gradient Boost (General Model)	11	0.885	44858	292.563	2415112	0.5	2438	None	90	2415112	0	26834.6	44858	15472	102007	2021	49.55
DF17.bin.66	81.03	0.49	Gradient Boost (General Model)	11	0.884	12159	323.495	2193146	0.49	2000	None	269	2193146	0	8152.96	12159	3863	33244	2020	48.7
DF17.bin.67	93.38	0.62	Gradient Boost (General Model)	11	0.906	44570	333.617	2354605	0.42	2135	None	96	2354605	0	24527.1	44570	11972	132829	2099	42.29
DF17.bin.83	65.44	0.95	Gradient Boost (General Model)	11	0.907	19178	297.984	1548388	0.6	1575	None	125	1548388	0	12387.1	19178	5129	67447	2013	60.37
DF17.bin.88	91.62	0.61	Gradient Boost (General Model)	11	0.94	7267	324.342	1172852	0.54	1135	None	185	1172852	0	6339.74	7267	3256	30196	2079	53.9
DF17.bin.9	91.78	2.44	Gradient Boost (General Model)	11	0.921	10712	313.825	2264346	0.5	2219	None	285	2264346	0	7945.07	10712	3941	35098	2039	50.07
DF18.bin.1	99.98	4.01	Neural Network (Specific Model)	11	0.907	169797	334.147	3666542	0.48	3323	None	43	3666542	0	85268.4	169797	50895	289142	2191	47.62
DF18.bin.102	97.9	3.78	Gradient Boost (General Model)	11	0.917	46707	323.979	3190268	0.48	3016	None	122	3190268	0	26149.7	46707	12652	243607	2226	47.89
DF18.bin.104	94.65	1.93	Gradient Boost (General Model)	11	0.949	10531	360.654	1505675	0.54	1322	None	184	1505675	0	8183.02	10531	4103	38325	2041	53.66
DF18.bin.110	99.33	3.65	Gradient Boost (General Model)	11	0.885	15819	307.732	3050551	0.36	2931	None	303	3050551	0	10067.8	15819	4055	57415	2004	36.32
DF18.bin.111	80.44	3.87	Gradient Boost (General Model)	11	0.94	8485	329.659	1874296	0.53	1785	None	269	1874296	0	6967.64	8485	3629	35902	2010	53.11
DF18.bin.114	78.54	0.89	Gradient Boost (General Model)	11	0.861	5625	272.204	2203594	0.43	2328	None	453	2203594	0	4864.45	5625	2610	26060	2004	43.37
DF18.bin.115	80.14	1.48	Neural Network (Specific Model)	11	0.895	14542	302.772	2381729	0.48	2351	None	245	2381729	0	9721.34	14542	4332	42022	2013	47.78
DF18.bin.119	72.32	2.03	Gradient Boost (General Model)	11	0.92	4713	276.818	1403892	0.39	1559	None	330	1403892	0	4254.22	4713	2380	19197	2008	38.65
DF18.bin.12	56.83	0.93	Neural Network (Specific Model)	11	0.891	5571	311.13	1352475	0.46	1292	None	274	1352475	0	4936.04	5571	2714	14331	2002	45.57
DF18.bin.123	85.1	0	Neural Network (Specific Model)	11	0.922	154110	373.529	2665285	0.51	2197	None	39	2665285	0	68340.6	154110	30111	214704	4766	51.22
DF18.bin.15	95.67	0.06	Gradient Boost (General Model)	11	0.703	42997	260.912	1366685	0.36	1233	None	56	1366685	0	24405.1	42997	14392	143263	2041	36.34
DF18.bin.17	85.01	2.53	Neural Network (Specific Model)	11	0.929	19166	356.358	1860374	0.49	1618	None	131	1860374	0	14201.3	19166	7419	49995	2062	49.35
DF18.bin.19	78.86	3.7	Gradient Boost (General Model)	11	0.921	6500	294.275	1212955	0.59	1267	None	229	1212955	0	5296.75	6500	2678	35540	2003	59.34
DF18.bin.21	98.47	1.31	Neural Network (Specific Model)	11	0.9	24864	346.987	2629043	0.5	2277	None	165	2629043	0	15933.6	24864	7400	124473	2216	49.69
DF18.bin.22	83.13	3.99	Neural Network (Specific Model)	11	0.877	47012	299.928	3164286	0.35	3090	None	128	3164286	0	24721	47012	12148	157510	2076	34.58
DF18.bin.30	90.19	3.02	Neural Network (Specific Model)	11	0.879	19936	292.435	2423201	0.52	2432	None	184	2423201	0	13169.6	19936	6977	48843	2034	51.57
DF18.bin.4	71.66	1.8	Gradient Boost (General Model)	11	0.918	5899	295.65	1109375	0.48	1150	None	220	1109375	0	5042.61	5899	2538	27756	2002	47.9
DF18.bin.40	84.41	0.39	Neural Network (Specific Model)	11	0.909	25027	362.706	2513103	0.44	2102	None	157	2513103	0	16007	25027	7682	78694	2017	43.84
DF18.bin.43	73.69	0.41	Gradient Boost (General Model)	11	0.898	23798	274.79	723399	0.26	789	None	37	723399	0	19551.3	23798	11639	46334	2031	26.47
DF18.bin.47	91.78	2	Neural Network (Specific Model)	11	0.881	37386	295.05	2374189	0.52	2367	None	105	2374189	0	22611.3	37386	11710	147599	2022	52.42
DF18.bin.49	98.77	1.28	Gradient Boost (General Model)	11	0.878	22087	297.912	3212383	0.52	3163	None	216	3212383	0	14872.1	22087	7161	93030	2112	51.95
DF18.bin.51	95.33	2.08	Gradient Boost (General Model)	11	0.931	57217	365.246	1840467	0.54	1567	None	47	1840467	0	39158.9	57217	21697	152167	2518	53.65
DF18.bin.59	87.12	2.83	Gradient Boost (General Model)	11	0.89	32162	317.054	2061057	0.62	1932	None	97	2061057	0	21248	32162	11621	79702	2811	62.5
DF18.bin.62	52.16	0.11	Neural Network (Specific Model)	11	0.894	48820	345.131	1253410	0.42	1083	None	48	1253410	0	26112.7	48820	12843	95596	2024	41.5
DF18.bin.63	89.86	0.87	Neural Network (Specific Model)	11	0.891	11119	302.198	2572652	0.5	2534	None	304	2572652	0	8462.67	11119	4013	45157	2011	50.4
DF18.bin.64	87.37	0.92	Neural Network (Specific Model)	11	0.91	13956	329.463	2342152	0.45	2159	None	234	2342152	0	10009.2	13956	4452	67867	2034	44.64
DF18.bin.67	88.83	2.43	Neural Network (Specific Model)	11	0.915	12549	296.469	2351055	0.39	2424	None	268	2351055	0	8772.59	12549	3750	52194	2007	39.36
DF18.bin.73	82.96	1.06	Neural Network (Specific Model)	11	0.907	15928	349.765	2195392	0.53	1901	None	183	2195392	0	11996.7	15928	5841	63165	2000	52.99
DF18.bin.79	83.23	1.62	Gradient Boost (General Model)	11	0.905	73496	315.767	2804740	0.49	2684	None	54	2804740	0	51939.6	73496	34467	186837	2922	49.02
DF18.bin.80	88.87	0.2	Gradient Boost (General Model)	11	0.885	54877	295.086	894851	0.45	896	None	30	894851	0	29828.4	54877	18359	138152	2064	44.56
DF18.bin.81	93.12	0.03	Gradient Boost (General Model)	11	0.867	22931	325.621	1077304	0.49	958	None	66	1077304	0	16322.8	22931	8513	64142	2265	49.13
DF18.bin.88	78.66	3	Gradient Boost (General Model)	11	0.907	6987	316.994	2052927	0.57	1960	None	352	2052927	0	5832.18	6987	3159	19779	2010	57.04
DF18.bin.90	95.82	0.23	Neural Network (Specific Model)	11	0.885	36631	338.645	2243303	0.49	1958	None	90	2243303	0	24925.6	36631	11872	149035	3684	48.58
DF18.bin.97	94.7	3.78	Gradient Boost (General Model)	11	0.893	51341	322.398	3504198	0.44	3239	None	109	3504198	0	32148.6	51341	15731	212953	2045	43.55
DF18.bin.99	92.48	0.79	Gradient Boost (General Model)	11	0.944	15945	365.406	1837459	0.57	1584	None	154	1837459	0	11931.5	15945	5781	65753	2070	57.46
DF19.bin.14	65.12	1.47	Neural Network (Specific Model)	11	0.913	5314	307.704	1833229	0.46	1816	None	381	1833229	0	4811.62	5314	2677	26026	2001	45.79
DF19.bin.18	99.63	0.21	Neural Network (Specific Model)	11	0.933	24535	291.153	1832580	0.36	1962	None	127	1832580	0	14429.8	24535	6830	81139	2033	35.86
DF19.bin.19	93.67	1.04	Gradient Boost (General Model)	11	0.898	57441	312.329	2546071	0.39	2444	None	70	2546071	0	36372.4	57441	19653	112778	2256	38.91
DF19.bin.20	95.01	1.79	Gradient Boost (General Model)	11	0.911	107427	336.708	2702583	0.49	2441	None	43	2702583	0	62850.8	107427	36559	247018	2522	49.38
DF19.bin.23	95.12	0.08	Gradient Boost (General Model)	11	0.941	12216	352.38	1683475	0.57	1501	None	185	1683475	0	9099.87	12216	4373	37371	2010	57.48
DF19.bin.24	90.65	0.94	Neural Network (Specific Model)	11	0.905	33544	349.913	2203537	0.46	1903	None	97	2203537	0	22716.9	33544	10960	106626	2275	46.32
DF19.bin.38	83.76	0.01	Neural Network (Specific Model)	11	0.909	229319	372.581	2205783	0.52	1796	None	15	2205783	0	147052	229319	74161	380257	21753	52.36
DF19.bin.41	57.29	0.75	Gradient Boost (General Model)	11	0.836	3308	267.466	1279607	0.36	1335	None	379	1279607	0	3376.27	3308	2245	11541	2001	36.21
DF19.bin.42	87.75	0.03	Gradient Boost (General Model)	11	0.949	8474	329.984	1151959	0.54	1106	None	175	1151959	0	6582.62	8474	3225	44022	2021	53.84
DF19.bin.44	68.1	1.09	Neural Network (Specific Model)	11	0.907	37341	335.87	2092210	0.51	1887	None	94	2092210	0	22257.5	37341	9670	135074	2166	51.46
DF19.bin.50	56.94	0.08	Gradient Boost (General Model)	11	0.919	11728	344.367	1132239	0.44	1009	None	117	1132239	0	9677.26	11728	5430	30764	2011	43.54
DF19.bin.52	100	0.01	Gradient Boost (General Model)	11	0.889	183940	305.705	2518939	0.45	2444	None	25	2518939	0	100758	183940	45594	355826	13891	45.25
DF19.bin.57	93.45	0.3	Gradient Boost (General Model)	11	0.937	8040	333.766	1588374	0.52	1489	None	244	1588374	0	6509.73	8040	3472	29407	2014	52.19
DF19.bin.59	67.02	0.36	Neural Network (Specific Model)	11	0.881	61936	328.671	1629640	0.46	1458	None	52	1629640	0	31339.2	61936	15260	148773	2013	46.19
DF19.bin.60	79.9	1.47	Neural Network (Specific Model)	11	0.889	11260	283.811	2079568	0.49	2175	None	256	2079568	0	8123.31	11260	3557	49926	2001	48.85
DF19.bin.62	82.35	1.42	Gradient Boost (General Model)	11	0.905	47184	327.851	2446961	0.43	2256	None	81	2446961	0	30209.4	47184	19315	154477	2061	43.31
DF19.bin.65	67.58	0.57	Gradient Boost (General Model)	11	0.86	4450	258.67	2042390	0.43	2268	None	496	2042390	0	4117.72	4450	2429	17616	2006	43.13
DF19.bin.68	89.47	1.62	Neural Network (Specific Model)	11	0.899	33614	317.152	2329744	0.48	2205	None	141	2329744	0	16523	33614	7669	128598	2082	47.7
DF19.bin.70	99.7	0	Neural Network (Specific Model)	11	0.899	56894	320.52	2385728	0.54	2235	None	70	2385728	0	34081.8	56894	17916	130756	2282	53.52
DF19.bin.72	88.76	0.42	Gradient Boost (General Model)	11	0.885	8879	263.91	890828	0.47	998	None	131	890828	0	6800.21	8879	3516	27722	2051	46.71
DF19.bin.87	75.37	0.01	Neural Network (Specific Model)	11	0.915	101358	353.413	1970454	0.45	1703	None	55	1970454	0	35826.4	101358	15105	397216	2373	44.56
DF2.bin.1	91.18	0.41	Gradient Boost (General Model)	11	0.876	56455	315.186	3021666	0.43	2804	None	103	3021666	0	29336.6	56455	12810	147151	2353	43.34
DF2.bin.107	68.45	0.35	Gradient Boost (General Model)	11	0.925	12546	333.302	1149594	0.63	1065	None	133	1149594	0	8643.56	12546	3694	69866	2032	62.6
DF2.bin.114	80.72	1.21	Gradient Boost (General Model)	11	0.875	6022	277.14	1934434	0.55	2043	None	374	1934434	0	5172.28	6022	2821	23620	2023	55.47
DF2.bin.115	68.85	3.21	Gradient Boost (General Model)	11	0.935	4564	292.085	1352540	0.47	1446	None	312	1352540	0	4335.06	4564	2555	16471	2010	46.73
DF2.bin.117	69.12	0.29	Neural Network (Specific Model)	11	0.877	52754	338.743	1569634	0.47	1357	None	53	1569634	0	29615.7	52754	13621	99130	2006	47.13
DF2.bin.2	74.5	3.09	Gradient Boost (General Model)	11	0.923	6065	322.634	1695218	0.53	1619	None	321	1695218	0	5281.05	6065	2869	22002	2002	53.09
DF2.bin.22	71.15	3.52	Neural Network (Specific Model)	11	0.911	5853	315.357	2165843	0.46	2088	None	428	2165843	0	5060.38	5853	2747	19069	2034	46.01
DF2.bin.26	99.94	0.15	Neural Network (Specific Model)	11	0.914	80553	322.692	2519315	0.54	2386	None	51	2519315	0	49398.3	80553	26953	197124	2977	54.23
DF2.bin.27	58.4	0.02	Gradient Boost (General Model)	11	0.942	3943	302.215	923893	0.53	961	None	240	923893	0	3849.55	3943	2297	12391	2014	52.55
DF2.bin.31	89.21	0.44	Gradient Boost (General Model)	11	0.941	8688	343.545	1433367	0.53	1311	None	206	1433367	0	6958.09	8688	3391	28866	2019	53.38
DF2.bin.32	75.39	3.63	Gradient Boost (General Model)	11	0.879	6290	274.595	1966588	0.58	2102	None	375	1966588	0	5244.23	6290	2694	22967	2008	57.82
DF2.bin.40	81.44	2.91	Gradient Boost (General Model)	11	0.91	10638	313.777	1593996	0.47	1543	None	195	1593996	0	8174.34	10638	3756	50524	2004	46.9
DF2.bin.41	95.42	1.94	Gradient Boost (General Model)	11	0.892	13418	288.506	2719746	0.5	2812	None	321	2719746	0	8472.73	13418	3303	65712	2000	49.81
DF2.bin.60	71.22	3.62	Neural Network (Specific Model)	11	0.922	6253	295.9	1987549	0.51	2067	None	392	1987549	0	5070.28	6253	2736	18884	2001	50.63
DF2.bin.70	87.53	3.61	Neural Network (Specific Model)	11	0.913	7028	311	2109974	0.49	2069	None	363	2109974	0	5812.6	7028	3058	23268	2008	49.22
DF2.bin.74	86.54	1.49	Gradient Boost (General Model)	11	0.896	33036	325.341	2230455	0.45	2051	None	124	2230455	0	17987.5	33036	7641	96054	2114	45.07
DF2.bin.77	84.74	2.67	Neural Network (Specific Model)	11	0.913	9290	310.316	1637922	0.5	1609	None	229	1637922	0	7152.5	9290	3425	39831	2024	49.91
DF2.bin.79	97.31	1.64	Neural Network (Specific Model)	11	0.867	22664	295.499	2680321	0.46	2627	None	150	2680321	0	17868.8	22664	8966	136343	2050	45.84
DF2.bin.84	85.07	0.21	Neural Network (Specific Model)	11	0.92	14162	342.667	2074268	0.45	1858	None	211	2074268	0	9830.65	14162	4576	45129	2008	44.97
DF2.bin.92	74.73	4.54	Gradient Boost (General Model)	11	0.896	24629	308.975	2174214	0.63	2104	None	145	2174214	0	14994.6	24629	7411	122571	2014	62.96
DF2.bin.98	59.22	1.29	Gradient Boost (General Model)	11	0.922	5091	281.55	953295	0.52	1043	None	202	953295	0	4719.28	5091	2605	21540	2029	52.23
DF20.bin.1	76.57	3.09	Neural Network (Specific Model)	11	0.912	13937	330.667	1914385	0.46	1763	None	200	1914385	0	9571.92	13937	4572	56315	2031	45.7
DF20.bin.21	56.93	0.31	Gradient Boost (General Model)	11	0.905	4934	306.265	1629378	0.5	1607	None	358	1629378	0	4551.33	4934	2576	21419	2006	50.29
DF20.bin.26	78.06	3.35	Neural Network (Specific Model)	11	0.858	14548	292.618	2126806	0.41	2083	None	224	2126806	0	9494.67	14548	4045	56043	2034	40.67
DF20.bin.32	90.2	2.77	Gradient Boost (General Model)	11	0.943	13434	364.143	1653023	0.53	1429	None	174	1653023	0	9500.13	13434	4484	33620	2007	53.15
DF20.bin.39	58.57	0.05	Gradient Boost (General Model)	11	0.924	5090	286.542	1209450	0.63	1303	None	257	1209450	0	4706.03	5090	2534	25314	2003	63.38
DF20.bin.43	57.53	1.11	Gradient Boost (General Model)	11	0.912	5972	290.877	1145558	0.61	1199	None	229	1145558	0	5002.44	5972	2532	25161	2003	60.89
DF20.bin.45	99.23	0.38	Gradient Boost (General Model)	11	0.901	68053	340.485	2489717	0.36	2200	None	67	2489717	0	37160	68053	19817	380250	2226	36.09
DF20.bin.47	89.06	1.89	Gradient Boost (General Model)	11	0.877	7150	292.605	2273889	0.61	2277	None	388	2273889	0	5860.54	7150	2909	35439	2018	61.01
DF20.bin.48	88.46	2.39	Gradient Boost (General Model)	11	0.889	23889	311.122	2254811	0.62	2151	None	142	2254811	0	15879	23889	8067	76838	2010	61.8
DF20.bin.5	99.38	0.22	Gradient Boost (General Model)	11	0.892	67663	326.99	3302487	0.43	3007	None	72	3302487	0	45867.9	67663	22243	366844	2600	43.22
DF20.bin.50	74.2	1.95	Gradient Boost (General Model)	11	0.924	10062	329.372	1919679	0.48	1798	None	245	1919679	0	7835.42	10062	3796	43353	2016	47.81
DF20.bin.62	82.98	1.08	Neural Network (Specific Model)	11	0.899	11158	301.376	2244506	0.66	2235	None	272	2244506	0	8251.86	11158	3682	76727	2020	65.92
DF20.bin.65	81.07	0.81	Gradient Boost (General Model)	11	0.869	27094	308.71	3087062	0.44	2901	None	196	3087062	0	15750.3	27094	7496	95594	2040	43.8
DF20.bin.77	61.36	0.81	Gradient Boost (General Model)	11	0.916	14667	319.728	988180	0.64	945	None	107	988180	0	9235.33	14667	3910	104229	2001	63.59
DF3.bin.15	63.43	2.34	Neural Network (Specific Model)	11	0.909	5183	307.93	1665973	0.48	1641	None	370	1665973	0	4502.63	5183	2468	23721	2006	47.96
DF3.bin.19	95.44	0	Gradient Boost (General Model)	11	0.881	46529	289.707	1011247	0.47	1026	None	36	1011247	0	28090.2	46529	16656	92717	3111	46.94
DF3.bin.28	80.9	2.25	Gradient Boost (General Model)	11	0.847	26071	278.154	1234681	0.29	1256	None	67	1234681	0	18428.1	26071	10251	77196	2379	29.34
DF3.bin.33	89.94	1.13	Neural Network (Specific Model)	11	0.934	50972	362.904	2129906	0.51	1832	None	61	2129906	0	34916.5	50972	17838	206945	2602	50.51
DF3.bin.36	60.25	1.54	Gradient Boost (General Model)	11	0.88	3666	256.721	1612757	0.53	1846	None	456	1612757	0	3536.75	3666	2268	10908	2002	53.45
DF3.bin.37	78.14	2.26	Neural Network (Specific Model)	11	0.901	9525	298.909	2159751	0.48	2174	None	299	2159751	0	7223.25	9525	3528	32543	2012	47.78
DF3.bin.4	61.4	0.19	Neural Network (Specific Model)	11	0.881	6034	266.507	2128090	0.46	2349	None	421	2128090	0	5054.85	6034	2554	31277	2011	45.74
DF3.bin.42	85.04	0.52	Gradient Boost (General Model)	11	0.921	39869	328.31	2317132	0.51	2171	None	97	2317132	0	23888	39869	13435	113662	2054	50.9
DF3.bin.43	99.42	0.2	Neural Network (Specific Model)	11	0.904	50535	353.457	2255999	0.47	1927	None	74	2255999	0	30486.5	50535	14981	168407	2132	46.64
DF3.bin.46	89.7	2.12	Gradient Boost (General Model)	11	0.921	15126	319.042	1559089	0.58	1503	None	151	1559089	0	10325.1	15126	4763	69361	2020	58.28
DF3.bin.47	88.83	1.4	Gradient Boost (General Model)	11	0.94	8733	349.403	1350038	0.53	1212	None	178	1350038	0	7584.48	8733	3950	31436	2024	53.45
DF3.bin.53	83.33	0.15	Neural Network (Specific Model)	11	0.871	20110	284.909	913580	0.46	933	None	64	913580	0	14274.7	20110	5609	114905	2037	46.1
DF3.bin.59	76.49	2.16	Neural Network (Specific Model)	11	0.917	8868	325.512	1839481	0.46	1729	None	259	1839481	0	7102.24	8868	3601	60276	2056	45.57
DF3.bin.63	61.82	0.13	Gradient Boost (General Model)	11	0.896	24144	330.754	956262	0.47	865	None	67	956262	0	14272.6	24144	6466	60153	2006	46.58
DF3.bin.79	77.12	3.08	Neural Network (Specific Model)	11	0.902	55084	343.943	2745738	0.44	2403	None	98	2745738	0	28017.7	55084	14494	183509	2168	43.52
DF3.bin.89	60.39	0.71	Neural Network (Specific Model)	11	0.906	5211	308.337	1360627	0.43	1335	None	288	1360627	0	4724.4	5211	2718	20940	2009	42.66
DF3.bin.90	82.83	1.87	Gradient Boost (General Model)	11	0.926	7711	306.344	1672850	0.57	1688	None	265	1672850	0	6312.64	7711	3274	25199	2000	56.56
DF3.bin.96	64.83	2.7	Gradient Boost (General Model)	11	0.891	4152	264.349	2109821	0.5	2378	None	545	2109821	0	3871.23	4152	2317	16924	2002	50.11
DF3.bin.98	78.55	3.05	Neural Network (Specific Model)	11	0.924	28306	337.147	2502294	0.49	2290	None	150	2502294	0	16682	28306	6919	131810	2020	49.07
DF4.bin.12	51.03	0.17	Gradient Boost (General Model)	11	0.912	22007	319.191	728488	0.46	695	None	55	728488	0	13245.2	22007	5592	40874	2004	45.77
DF4.bin.17	99.39	2.02	Gradient Boost (General Model)	11	0.866	20525	290.339	2698491	0.46	2688	None	218	2698491	0	12378.4	20525	5294	125622	2006	45.83
DF4.bin.3	51.78	0.28	Neural Network (Specific Model)	11	0.904	3837	290.707	1400675	0.47	1455	None	375	1400675	0	3735.13	3837	2309	15498	2012	47.24
DF4.bin.31	71.17	1.04	Gradient Boost (General Model)	11	0.924	4291	283.382	1243990	0.59	1354	None	304	1243990	0	4092.07	4291	2420	15001	2010	58.78
DF4.bin.33	95.51	0.06	Neural Network (Specific Model)	11	0.92	140220	367.817	3026261	0.51	2529	None	30	3026261	0	100875	140220	61659	408377	3739	50.58
DF4.bin.43	79.54	1.61	Neural Network (Specific Model)	11	0.88	22130	338.913	2214222	0.49	1919	None	143	2214222	0	15484.1	22130	7779	61044	2094	48.63
DF4.bin.55	98.45	2.85	Gradient Boost (General Model)	11	0.884	82771	314.832	3734759	0.41	3504	None	69	3734759	0	54126.9	82771	29430	243122	2198	40.98
DF4.bin.56	79.74	3.46	Neural Network (Specific Model)	11	0.911	21549	314.938	2472042	0.49	2386	None	195	2472042	0	12677.1	21549	5389	96493	2000	48.54
DF4.bin.58	98.58	0.36	Gradient Boost (General Model)	11	0.877	51685	324.748	1604904	0.45	1446	None	41	1604904	0	39144	51685	24316	230705	3058	45.22
DF4.bin.60	59.06	0.05	Neural Network (Specific Model)	11	0.899	73937	323.791	2042243	0.46	1894	None	44	2042243	0	46414.6	73937	21211	161104	3058	45.89
DF4.bin.66	58.26	0.38	Neural Network (Specific Model)	11	0.91	18354	378.618	1760361	0.51	1412	None	126	1760361	0	13971.1	18354	7572	52203	2016	50.65
DF4.bin.67	64.65	1.46	Neural Network (Specific Model)	11	0.913	6820	289.864	1934887	0.44	2035	None	358	1934887	0	5404.71	6820	2765	24153	2015	43.57
DF4.bin.71	64.91	0.24	Neural Network (Specific Model)	11	0.947	8278	328.207	1139084	0.54	1097	None	173	1139084	0	6584.3	8278	3398	30261	2037	54.01
DF4.bin.81	79.56	1.21	Neural Network (Specific Model)	11	0.917	34967	334.017	2511551	0.47	2302	None	121	2511551	0	20756.6	34967	13428	81755	2055	46.92
DF5.bin.14	92.59	0.5	Gradient Boost (General Model)	11	0.884	65728	299.627	2537029	0.53	2498	None	58	2537029	0	43741.9	65728	19273	207478	5124	52.7
DF5.bin.18	97	0.1	Gradient Boost (General Model)	11	0.887	82753	314.239	1730210	0.4	1630	None	33	1730210	0	52430.6	82753	36123	147856	5288	39.58
DF5.bin.20	82.77	1.91	Gradient Boost (General Model)	11	0.921	12373	309.785	1475802	0.58	1465	None	174	1475802	0	8481.62	12373	3982	69572	2023	58.11
DF5.bin.21	68.24	0.13	Neural Network (Specific Model)	11	0.907	105500	358.46	1430916	0.43	1209	None	21	1430916	0	68138.9	105500	37367	167160	3757	43.41
DF5.bin.23	82.09	3.06	Gradient Boost (General Model)	11	0.942	7797	323.991	1765159	0.49	1715	None	284	1765159	0	6215.35	7797	3170	28990	2009	48.96
DF5.bin.24	71.32	1.52	Gradient Boost (General Model)	11	0.865	9091	288.486	2768350	0.6	2771	None	393	2768350	0	7044.15	9091	3275	37959	2003	60.05
DF5.bin.27	61.12	1.42	Neural Network (Specific Model)	11	0.913	4690	295.131	1542631	0.49	1593	None	359	1542631	0	4297.02	4690	2540	16839	2009	49.26
DF5.bin.28	82.32	0.6	Gradient Boost (General Model)	11	0.919	13525	338.187	2025644	0.44	1837	None	200	2025644	0	10128.2	13525	5165	46026	2007	44.14
DF5.bin.32	81.27	4.93	Gradient Boost (General Model)	11	0.888	39289	303.049	4327714	0.43	4235	None	243	4327714	0	17809.5	39289	6627	168376	2019	42.5
DF5.bin.36	87.76	1.9	Neural Network (Specific Model)	11	0.865	54871	330.256	2729038	0.4	2386	None	90	2729038	0	30322.6	54871	15136	152753	2108	40.16
DF5.bin.49	81.28	0.18	Neural Network (Specific Model)	11	0.922	33865	348.107	2883191	0.44	2551	None	149	2883191	0	19350.3	33865	8965	93549	2016	43.85
DF5.bin.57	91.74	4.65	Gradient Boost (General Model)	11	0.874	6210	277.166	2198212	0.54	2314	None	415	2198212	0	5296.9	6210	2703	22485	2002	53.7
DF5.bin.61	70.74	0.13	Gradient Boost (General Model)	11	0.912	92001	378.013	1387617	0.54	1117	None	31	1387617	0	44761.8	92001	21316	194551	3600	53.55
DF5.bin.64	75.23	2.55	Neural Network (Specific Model)	11	0.898	93836	333.035	2586271	0.5	2329	None	44	2586271	0	58778.9	93836	32297	201821	2161	49.78
DF5.bin.65	85.76	0.01	Neural Network (Specific Model)	11	0.902	47233	297.508	1465735	0.33	1483	None	72	1465735	0	20357.4	47233	7903	98288	2256	33.06
DF5.bin.7	91.39	1.64	Gradient Boost (General Model)	11	0.889	23397	312.477	2400728	0.62	2281	None	146	2400728	0	16443.3	23397	7632	76919	2127	61.64
DF5.bin.71	58.91	0.01	Neural Network (Specific Model)	11	0.926	4706	261.28	1148282	0.37	1360	None	271	1148282	0	4237.2	4706	2437	23271	2001	36.81
DF5.bin.82	61.77	0.37	Neural Network (Specific Model)	11	0.926	43886	343.15	1666940	0.52	1502	None	66	1666940	0	25256.7	43886	12254	94910	2296	52.04
DF5.bin.87	62.59	0.83	Gradient Boost (General Model)	11	0.89	5170	288.862	1416764	0.55	1458	None	297	1416764	0	4770.25	5170	2622	35720	2029	55.06
DF5.bin.93	79.3	0.6	Neural Network (Specific Model)	11	0.881	85433	332.296	2609415	0.42	2309	None	44	2609415	0	59304.9	85433	33880	200697	2753	42.46
DF5.bin.97	99.21	1.57	Gradient Boost (General Model)	11	0.886	31070	291.468	2363817	0.49	2398	None	124	2363817	0	19063	31070	8481	85316	2007	48.71
DF6.bin.1	95.79	2.55	Gradient Boost (General Model)	11	0.837	78337	319.744	1492420	0.46	1304	None	28	1492420	0	53300.7	78337	26529	194440	8059	46.12
DF6.bin.17	86.2	1.54	Gradient Boost (General Model)	11	0.929	45278	346.237	1399954	0.51	1254	None	48	1399954	0	29165.7	45278	13031	118852	2471	50.52
DF6.bin.19	70.2	2.26	Gradient Boost (General Model)	11	0.929	8769	334.74	1802838	0.54	1672	None	261	1802838	0	6907.43	8769	3651	32424	2007	53.9
DF6.bin.25	79.02	0.22	Gradient Boost (General Model)	11	0.943	8787	329.794	1457011	0.58	1391	None	223	1457011	0	6533.68	8787	3164	25671	2016	58.27
DF6.bin.27	93.19	1.11	Gradient Boost (General Model)	11	0.94	8322	336.265	1231298	0.53	1149	None	187	1231298	0	6584.48	8322	3207	22660	2052	53.38
DF6.bin.29	81.64	2.68	Gradient Boost (General Model)	11	0.898	23568	303.566	2651253	0.61	2617	None	188	2651253	0	14102.4	23568	6490	119052	2002	60.95
DF6.bin.31	84.62	4.85	Neural Network (Specific Model)	11	0.904	8428	296	3539545	0.43	3609	None	538	3539545	0	6579.08	8428	3134	68832	2034	43.23
DF6.bin.33	80.02	1.13	Gradient Boost (General Model)	11	0.912	10661	317.854	1466223	0.45	1404	None	198	1466223	0	7405.17	10661	3529	48218	2002	45.22
DF6.bin.34	77.26	4.37	Gradient Boost (General Model)	11	0.895	5397	288.821	1229737	0.54	1272	None	254	1229737	0	4841.48	5397	2566	22400	2012	53.84
DF6.bin.35	94.59	0.01	Gradient Boost (General Model)	11	0.858	36808	317.207	2600003	0.53	2347	None	98	2600003	0	26530.6	36808	15594	207709	2028	53.27
DF6.bin.4	98.2	0.24	Neural Network (Specific Model)	11	0.94	27565	348.929	2055113	0.51	1850	None	106	2055113	0	19387.9	27565	9450	90943	2550	51.13
DF6.bin.42	81.64	1.28	Gradient Boost (General Model)	11	0.894	6680	297.026	1504349	0.61	1512	None	274	1504349	0	5490.32	6680	2804	28065	2006	61.22
DF6.bin.44	83.39	1.04	Neural Network (Specific Model)	11	0.91	92969	366.473	2323339	0.47	1925	None	55	2323339	0	42242.5	92969	19673	254510	2011	47.37
DF6.bin.54	81.35	4.56	Gradient Boost (General Model)	11	0.893	32347	295.894	2003856	0.53	2019	None	105	2003856	0	19084.3	32347	8447	78478	2175	53.16
DF6.bin.56	90.48	0.54	Gradient Boost (General Model)	11	0.913	9571	327.435	1295612	0.43	1206	None	179	1295612	0	7238.06	9571	3424	43578	2032	42.8
DF6.bin.6	66.85	1.2	Neural Network (Specific Model)	11	0.931	18812	334.703	1712023	0.53	1590	None	110	1712023	0	15563.9	18812	8765	77888	2094	52.5
DF6.bin.63	98.57	1.12	Gradient Boost (General Model)	11	0.874	30166	324.351	3965159	0.5	3568	None	186	3965159	0	21318.1	30166	10353	99371	2050	49.91
DF6.bin.65	54.71	0.64	Neural Network (Specific Model)	11	0.908	31138	319.892	1718793	0.44	1629	None	77	1718793	0	22322	31138	14829	92607	2117	43.9
DF6.bin.7	93.66	2.75	Gradient Boost (General Model)	11	0.885	7730	306.555	1856155	0.48	1790	None	300	1856155	0	6187.18	7730	3022	25901	2026	48.24
DF6.bin.77	82.51	0.2	Neural Network (Specific Model)	11	0.882	49509	329.535	2729157	0.46	2439	None	90	2729157	0	30324	49509	16418	103188	2305	46.16
DF6.bin.78	100	0.15	Gradient Boost (General Model)	11	0.874	118320	318.59	2726867	0.53	2496	None	35	2726867	0	77910.5	118320	40458	276261	2126	52.57
DF6.bin.90	78.86	4.21	Gradient Boost (General Model)	11	0.906	11375	302.671	2765983	0.47	2764	None	332	2765983	0	8331.27	11375	3795	65966	2005	47.36
DF6.bin.95	92.42	0.03	Neural Network (Specific Model)	11	0.877	93372	331.607	1975853	0.46	1745	None	34	1975853	0	58113.3	93372	27080	170713	2000	46.47
DF6.bin.98	53.98	0	Neural Network (Specific Model)	11	0.876	57323	304.817	1803443	0.46	1731	None	50	1803443	0	36068.9	57323	24250	116197	2405	46.11
DF7.bin.103	94.76	0.1	Gradient Boost (General Model)	11	0.924	299393	351.399	942163	0.46	828	None	3	942163	0	314054	299393	271816	370954	271816	45.98
DF7.bin.106	84.28	0.53	Gradient Boost (General Model)	11	0.943	10494	349.416	1841398	0.57	1659	None	235	1841398	0	7835.74	10494	3649	31891	2003	57.27
DF7.bin.11	65.67	0.02	Neural Network (Specific Model)	11	0.922	98331	370.531	761813	0.46	633	None	11	761813	0	69255.7	98331	37646	162438	12986	45.92
DF7.bin.126	90.67	0.52	Gradient Boost (General Model)	11	0.946	7637	326.254	1222119	0.54	1183	Low confidence prediction _ substantial (27%) disagreement between completeness prediction models	193	1222119	0	6332.22	7637	3276	33893	2070	53.7
DF7.bin.13	80.06	1.71	Neural Network (Specific Model)	11	0.927	15616	330.264	2408867	0.5	2258	None	228	2408867	0	10565.2	15616	4543	106885	2012	49.8
DF7.bin.16	81.71	4.36	Gradient Boost (General Model)	11	0.908	5299	292.492	1348304	0.49	1397	None	279	1348304	0	4832.63	5299	2627	27102	2004	49.28
DF7.bin.17	97.55	1.44	Gradient Boost (General Model)	11	0.891	22093	306.38	3038404	0.45	2950	None	222	3038404	0	13686.5	22093	6210	141053	2019	44.79
DF7.bin.19	63.01	0.05	Neural Network (Specific Model)	11	0.918	76512	379.099	1796774	0.52	1453	None	33	1796774	0	54447.7	76512	31849	132809	5078	52.34
DF7.bin.21	81.47	0.57	Neural Network (Specific Model)	11	0.876	12606	282.151	1980403	0.33	2052	None	233	1980403	0	8499.58	12606	3757	39991	2006	33.16
DF7.bin.24	73.61	1.79	Gradient Boost (General Model)	11	0.899	11121	339.199	2248750	0.51	1990	None	279	2248750	0	8060.04	11121	3837	43551	2021	51.17
DF7.bin.29	73.17	3.11	Neural Network (Specific Model)	11	0.889	7478	286.615	1487095	0.39	1540	None	262	1487095	0	5675.94	7478	2733	30033	2005	39.46
DF7.bin.30	86.94	2	Neural Network (Specific Model)	11	0.87	19816	307.653	2377466	0.54	2245	None	173	2377466	0	13742.6	19816	6680	76060	2045	53.88
DF7.bin.38	91.25	1.49	Neural Network (Specific Model)	11	0.927	77305	359.285	2385532	0.5	2056	None	51	2385532	0	46775.1	77305	20918	303498	2086	50.39
DF7.bin.5	97.65	0.12	Gradient Boost (General Model)	11	0.894	220029	319.087	2064928	0.41	1932	None	24	2064928	0	86038.7	220029	35965	647883	3245	40.59
DF7.bin.51	60.29	1.81	Gradient Boost (General Model)	11	0.91	3780	279.122	1186142	0.48	1291	None	317	1186142	0	3741.77	3780	2339	15118	2000	48.1
DF7.bin.56	98	0.63	Neural Network (Specific Model)	11	0.911	42766	358.173	3122425	0.49	2652	None	119	3122425	0	26238.9	42766	13798	107725	2167	48.73
DF7.bin.60	80.52	0.35	Gradient Boost (General Model)	11	0.845	12073	288.153	1200369	0.41	1176	None	136	1200369	0	8826.24	12073	4209	33324	2019	40.75
DF7.bin.68	96.24	0.33	Gradient Boost (General Model)	11	0.902	21583	307.901	966817	0.41	946	None	57	966817	0	16961.7	21583	9070	72962	2257	40.89
DF7.bin.71	79.44	1.41	Gradient Boost (General Model)	11	0.899	27075	315.798	1496006	0.6	1421	None	84	1496006	0	17809.6	27075	7800	148809	2043	60.21
DF7.bin.73	88.08	4.68	Gradient Boost (General Model)	11	0.91	7309	301.331	1509317	0.56	1521	None	249	1509317	0	6061.51	7309	2904	35269	2012	56.14
DF7.bin.77	58.29	0.2	Neural Network (Specific Model)	11	0.887	3953	281.244	1455338	0.27	1532	None	384	1455338	0	3789.94	3953	2375	15900	2015	27.33
DF7.bin.81	91.31	0.58	Gradient Boost (General Model)	11	0.888	26872	271.373	1413936	0.28	1546	None	87	1413936	0	16252.1	26872	7227	73459	2201	27.89
DF7.bin.82	93.01	2.27	Gradient Boost (General Model)	11	0.873	11040	296.864	2346472	0.54	2305	None	289	2346472	0	8119.28	11040	3655	42886	2026	53.95
DF7.bin.84	90.59	0.23	Neural Network (Specific Model)	11	0.876	262239	303.802	1244045	0.31	1198	None	8	1244045	0	155506	262239	125898	381242	5400	31.3
DF7.bin.87	93.2	0.05	Gradient Boost (General Model)	11	0.783	37213	312.15	1236670	0.46	1036	None	49	1236670	0	25238.2	37213	12447	97742	2194	45.65
DF7.bin.9	93.54	0.05	Gradient Boost (General Model)	11	0.915	183204	332.724	894612	0.39	822	None	6	894612	0	149102	183204	128788	400013	2827	39.34
DF7.bin.90	92.86	0.07	Gradient Boost (General Model)	11	0.854	32337	284.959	1259175	0.4	1262	None	86	1259175	0	14641.6	32337	5454	75399	2004	39.65
DF7.bin.91	61.75	0.73	Neural Network (Specific Model)	11	0.906	24886	373.016	2257135	0.46	1830	None	140	2257135	0	16122.4	24886	7311	153704	2007	46.18
DF7.bin.93	97.4	0.06	Gradient Boost (General Model)	11	0.879	73640	317.199	2737572	0.52	2534	None	47	2737572	0	58246.2	73640	32391	254731	3738	52.42
DF7.bin.96	83.72	0.1	Neural Network (Specific Model)	11	0.91	406109	370.069	2255875	0.52	1852	None	9	2255875	0	250653	406109	136830	432545	54623	52.23
DF7.bin.97	96.06	0.25	Gradient Boost (General Model)	11	0.914	143094	324.896	2147823	0.57	2017	None	25	2147823	0	85912.9	143094	51164	271349	2238	57.21
DF7.bin.99	99.11	0	Gradient Boost (General Model)	11	0.9	20204	311.398	1289638	0.43	1245	None	85	1289638	0	15172.2	20204	7946	58254	2441	43.05
DF8.bin.11	89.02	3.39	Neural Network (Specific Model)	11	0.88	89061	309.958	2332689	0.52	2211	None	47	2332689	0	49631.7	89061	26635	149601	2005	51.57
DF8.bin.14	74.74	0.01	Neural Network (Specific Model)	11	0.897	107371	324.855	1403091	0.52	1293	None	18	1403091	0	77949.5	107371	40591	185805	4618	52.29
DF8.bin.2	93.14	2.51	Neural Network (Specific Model)	11	0.865	49059	332.241	2805673	0.4	2440	None	105	2805673	0	26720.7	49059	11983	164617	2020	40.45
DF8.bin.35	84.28	0.91	Neural Network (Specific Model)	11	0.876	11183	273.222	2344230	0.49	2511	None	266	2344230	0	8812.89	11183	4179	49019	2005	48.99
DF8.bin.39	90.19	2.54	Neural Network (Specific Model)	11	0.894	21533	310.424	2453128	0.48	2359	None	178	2453128	0	13781.6	21533	5928	72683	2030	47.72
DF8.bin.44	70.98	0.04	Neural Network (Specific Model)	11	0.945	8180	333.74	1185465	0.54	1121	None	179	1185465	0	6622.71	8180	3543	23707	2060	53.74
DF8.bin.51	68.39	0.35	Neural Network (Specific Model)	11	0.923	60589	338.143	1923526	0.51	1754	None	47	1923526	0	40926.1	60589	26418	125076	2529	51.07
DF8.bin.68	95.11	4.42	Neural Network (Specific Model)	11	0.886	24307	273.884	2656599	0.49	2869	None	183	2656599	0	14516.9	24307	6029	119702	2004	48.68
DF8.bin.69	82.83	1.2	Neural Network (Specific Model)	11	0.877	28773	325.457	2191679	0.54	1971	None	117	2191679	0	18732.3	28773	9368	76993	2377	53.88
DF8.bin.72	97.67	0.6	Gradient Boost (General Model)	11	0.909	50430	310.729	1807758	0.41	1765	None	65	1807758	0	27811.7	50430	12372	226640	2035	41.18
DF8.bin.82	83.18	0	Neural Network (Specific Model)	11	0.897	27219	345.578	2513745	0.49	2179	None	151	2513745	0	16647.3	27219	7698	63366	2163	49.5
DF8.bin.87	70.56	0.22	Gradient Boost (General Model)	11	0.94	5822	318.317	1367934	0.58	1349	None	267	1367934	0	5123.35	5822	2699	19756	2004	57.8
DF9.bin.100	78.85	0.66	Neural Network (Specific Model)	11	0.897	7457	280.457	2168984	0.66	2317	None	374	2168984	0	5799.42	7457	2795	28223	2005	65.95
DF9.bin.106	61.21	0.47	Gradient Boost (General Model)	11	0.917	3778	260.701	440475	0.4	518	None	121	440475	0	3640.29	3778	2439	11705	2013	39.8
DF9.bin.107	97.31	0.16	Gradient Boost (General Model)	11	0.882	24910	315.488	1848115	0.48	1724	None	105	1848115	0	17601.1	24910	9340	84849	2049	47.58
DF9.bin.19	96.2	4.71	Gradient Boost (General Model)	11	0.899	37170	326.6	3968103	0.5	3647	None	162	3968103	0	24494.5	37170	13432	100286	2110	49.93
DF9.bin.24	66.73	1.84	Neural Network (Specific Model)	11	0.923	4776	295.814	1412842	0.49	1472	None	317	1412842	0	4456.92	4776	2468	19566	2013	49.23
DF9.bin.27	67.15	0.55	Gradient Boost (General Model)	11	0.901	6520	294.58	1169959	0.61	1195	None	221	1169959	0	5293.93	6520	2683	28032	2046	61.06
DF9.bin.28	81.46	0.68	Neural Network (Specific Model)	11	0.905	34692	360.903	2162912	0.53	1810	None	88	2162912	0	24578.5	34692	12328	124683	2378	52.75
DF9.bin.3	93.9	1.3	Neural Network (Specific Model)	11	0.915	16519	337.338	2361908	0.45	2139	None	204	2361908	0	11578	16519	5884	54082	2012	44.81
DF9.bin.36	67.18	0.5	Neural Network (Specific Model)	11	0.918	8456	305.137	1578720	0.44	1587	None	236	1578720	0	6689.49	8456	3404	42752	2024	43.99
DF9.bin.39	72.37	1.41	Gradient Boost (General Model)	11	0.923	13849	338.342	1405748	0.5	1280	None	161	1405748	0	8731.35	13849	3843	44910	2042	49.73
DF9.bin.44	99.46	0.92	Neural Network (Specific Model)	11	0.893	95767	332.277	2672572	0.65	2397	None	52	2672572	0	51395.6	95767	24803	257061	2185	65.12
DF9.bin.55	97.32	0.05	Gradient Boost (General Model)	11	0.94	115890	402.622	1986635	0.57	1548	None	28	1986635	0	70951.2	115890	33396	198837	3262	56.81
DF9.bin.56	85.9	4.16	Gradient Boost (General Model)	11	0.891	11560	283.589	2207801	0.61	2315	None	269	2207801	0	8207.44	11560	3923	47645	2022	61
DF9.bin.66	59.7	1.52	Neural Network (Specific Model)	11	0.921	4240	262.819	1077184	0.51	1262	None	271	1077184	0	3974.85	4240	2319	15608	2019	50.6
DF9.bin.71	63.74	0.63	Neural Network (Specific Model)	11	0.945	7367	335.795	1118370	0.54	1050	None	188	1118370	0	5948.78	7367	2909	30274	2003	53.93
DF9.bin.72	76.47	0	Gradient Boost (General Model)	11	0.916	48165	356.988	2167320	0.46	1857	None	59	2167320	0	36734.2	48165	19316	133006	2025	46.15
DF9.bin.78	95.18	1.47	Gradient Boost (General Model)	11	0.94	11219	345.302	1753197	0.52	1593	None	208	1753197	0	8428.83	11219	4280	30114	2027	52.04
DF9.bin.95	85.06	1.61	Neural Network (Specific Model)	11	0.912	21939	329.362	3046166	0.49	2818	None	251	3046166	0	12136.1	21939	4824	71558	2000	48.92
DF9.bin.97	69.7	0.93	Neural Network (Specific Model)	11	0.923	22216	367.439	1951677	0.53	1637	None	125	1951677	0	15613.4	22216	7545	65594	2304	52.75
DF9.bin.98	78.24	1.92	Neural Network (Specific Model)	11	0.947	5752	314.097	1630655	0.52	1643	None	317	1630655	0	5144.02	5752	2778	34082	2004	51.65
DX10	100	0.13	Neural Network (Specific Model)	11	0.861	242215	286.889	2640321	0.35	2645	None	152	2640321	0	17370.5	242215	41176	524433	100	34.75
DX11	100	0.14	Neural Network (Specific Model)	11	0.855	1200309	279.357	4688699	0.4	4789	None	88	4688699	0	53280.7	1200309	130212	1207177	100	40.09
DX23	100	0.24	Neural Network (Specific Model)	11	0.875	153506	300.948	2878693	0.37	2794	None	137	2878693	0	21012.4	153506	34064	369959	100	37.47
DX29	99.58	0.58	Neural Network (Specific Model)	11	0.869	212831	290.084	3195998	0.46	3197	None	95	3195998	0	33642.1	212831	74349	364991	100	46.17
DX40	100	0.05	Neural Network (Specific Model)	11	0.853	285452	284.054	4241994	0.45	4255	None	94	4241994	0	45127.6	285452	64346	751430	100	44.82
DX45	100	0.1	Neural Network (Specific Model)	11	0.869	190077	284.068	4398686	0.49	4493	None	81	4398686	0	54304.8	190077	54962	846627	100	48.6
DX74	100	0.03	Neural Network (Specific Model)	11	0.895	229428	326.931	4665877	0.56	4264	None	77	4665877	0	60595.8	229428	111406	680611	100	56.09
DY14	100	0.02	Neural Network (Specific Model)	11	0.882	932455	318	5216792	0.58	4831	None	85	5216792	0	61374	932455	107786	1966888	103	57.91
DY22	99.99	0.23	Neural Network (Specific Model)	11	0.883	381164	315.93	2762167	0.37	2577	None	26	2762167	0	106237	381164	219509	1223140	101	37.45
DY30	100	0.02	Neural Network (Specific Model)	11	0.894	813462	319.832	4762010	0.56	4446	None	55	4762010	0	86582	813462	163169	1938465	105	55.75
DY41	100	0.16	Neural Network (Specific Model)	11	0.883	220959	319.833	5185579	0.51	4783	None	120	5185579	0	43213.2	220959	64728	1112013	100	50.53
DY44	100	0.07	Neural Network (Specific Model)	11	0.879	598368	314.001	5584457	0.57	5221	None	76	5584457	0	73479.7	598368	132642	1054277	100	57.26
DY57	99.99	0.2	Neural Network (Specific Model)	11	0.885	584609	321.206	2696079	0.38	2480	None	22	2696079	0	122549	584609	148045	855685	164	37.66
DY58	100	0.02	Neural Network (Specific Model)	11	0.836	575725	279.564	5704176	0.35	5694	None	140	5704176	0	40744.1	575725	64823	905024	100	34.85
DY59	100	0.94	Neural Network (Specific Model)	11	0.879	444367	320.016	5368164	0.56	4922	None	75	5368164	0	71575.5	444367	109288	841219	101	55.96
DY60	100	0.17	Neural Network (Specific Model)	11	0.847	156084	293.365	3366430	0.38	3246	None	109	3366430	0	30884.7	156084	44066	353076	100	37.87
DY64	100	0.01	Neural Network (Specific Model)	11	0.884	477797	290.277	3715303	0.41	3780	None	37	3715303	0	100414	477797	93376	862756	103	41.33
DY66	100	0.13	Neural Network (Specific Model)	11	0.845	271078	267.86	5705149	0.35	6007	None	419	5705149	0	13616.1	271078	47880	623479	100	35.08
DY71	100	0.88	Neural Network (Specific Model)	11	0.876	120229	307.158	5551395	0.55	5286	None	243	5551395	0	22845.2	120229	34932	361429	100	54.58
DY72	100	0.01	Neural Network (Specific Model)	11	0.847	115433	298.398	3135128	0.38	2971	None	94	3135128	0	33352.4	115433	53336	614051	100	38.27
DY73	100	0.01	Neural Network (Specific Model)	11	0.883	259190	302.686	4966885	0.56	4840	None	389	4966885	0	12768.3	259190	73510	856378	100	55.61
ERR3357615.bin.12	86.01	0.43	Neural Network (Specific Model)	11	0.907	104448	362.733	1789880	0.6	1494	None	28	1789880	0	63924.3	104448	41982	194549	3979	59.69
ERR3357615.bin.15	98.39	0.01	Gradient Boost (General Model)	11	0.904	153129	327.288	2169752	0.43	2001	None	24	2169752	0	90406.3	153129	56045	312423	2094	43.31
ERR3357615.bin.19	57.78	0.79	Neural Network (Specific Model)	11	0.896	20450	332.2	2139876	0.43	1927	None	155	2139876	0	13805.6	20450	6661	74039	2310	43.24
ERR3357615.bin.21	97.41	0.21	Neural Network (Specific Model)	11	0.913	193183	313.984	1931741	0.34	1875	None	18	1931741	0	107319	193183	58249	248123	9376	34.2
ERR3357615.bin.26	80.1	0.6	Neural Network (Specific Model)	11	0.855	8615	275.604	2795761	0.31	2897	None	407	2795761	0	6869.19	8615	3123	74664	2015	30.62
ERR3357615.bin.30	80.93	3.85	Neural Network (Specific Model)	11	0.902	8626	300.044	3262039	0.47	3274	None	471	3262039	0	6925.77	8626	3353	41723	2004	46.65
ERR3357615.bin.31	55.56	0.23	Neural Network (Specific Model)	11	0.921	5032	265.751	1263979	0.39	1464	None	277	1263979	0	4563.1	5032	2464	21628	2010	38.53
ERR3357615.bin.33	96.25	0.31	Neural Network (Specific Model)	11	0.897	25596	338.153	2272606	0.53	2013	None	125	2272606	0	18180.8	25596	8007	140413	2156	52.7
ERR3357615.bin.35	80.1	4.26	Neural Network (Specific Model)	11	0.877	24948	340.895	1841323	0.63	1581	None	120	1841323	0	15344.4	24948	6492	128831	2051	63.4
ERR3357615.bin.38	74.47	0.35	Gradient Boost (General Model)	11	0.903	109584	316.789	1610398	0.38	1532	None	24	1610398	0	67099.9	109584	34013	248785	6313	37.68
ERR3357615.bin.46	92.95	0.71	Neural Network (Specific Model)	11	0.921	17949	344.994	2094981	0.55	1868	None	158	2094981	0	13259.4	17949	6524	74052	2008	55.41
ERR3357615.bin.47	65.95	0.02	Neural Network (Specific Model)	11	0.915	72350	342.798	1582255	0.5	1411	None	30	1582255	0	52741.8	72350	27549	174223	4772	50.43
ERR3357615.bin.55	68.19	0.06	Neural Network (Specific Model)	11	0.907	71989	344.894	1492934	0.54	1312	None	28	1492934	0	53319.1	71989	29569	197030	5353	53.89
ERR3357615.bin.60	74.01	0.5	Gradient Boost (General Model)	11	0.894	6058	276.504	1854005	0.63	2002	None	366	1854005	0	5065.59	6058	2635	19530	2001	63
ERR3357615.bin.63	96.37	0.68	Neural Network (Specific Model)	11	0.916	65014	303.401	1877416	0.34	1892	None	44	1877416	0	42668.6	65014	23975	179472	2307	34.44
ERR3357615.bin.69	87.81	0.23	Neural Network (Specific Model)	11	0.92	47795	364.063	2275556	0.49	1919	None	81	2275556	0	28093.3	47795	11646	95631	2188	49.27
ERR3357615.bin.72	80.83	0.11	Neural Network (Specific Model)	11	0.913	70417	361.252	1941670	0.46	1638	None	39	1941670	0	49786.4	70417	24478	288375	2809	45.79
ERR3357615.bin.94	90.34	1.35	Neural Network (Specific Model)	11	0.912	43834	355.983	4589518	0.45	3926	None	189	4589518	0	24283.2	43834	11153	158690	2010	44.76
ERR3357616.bin.19	83.8	0.04	Neural Network (Specific Model)	11	0.854	123082	355.466	1934479	0.61	1552	None	30	1934479	0	64482.6	123082	26367	229615	4105	60.66
ERR3357616.bin.26	76.74	1.3	Gradient Boost (General Model)	11	0.896	184916	331.857	3182499	0.47	2869	None	30	3182499	0	106083	184916	59208	351581	11604	46.91
ERR3357616.bin.29	57.61	0.16	Neural Network (Specific Model)	11	0.897	4753	267.905	2004301	0.46	2243	None	459	2004301	0	4366.67	4753	2513	23526	2021	46.22
ERR3357616.bin.3	84.15	0.01	Neural Network (Specific Model)	11	0.858	62760	302.144	2256675	0.36	2139	None	62	2256675	0	36398	62760	15814	214539	2529	36.48
ERR3357616.bin.40	97.19	1.18	Gradient Boost (General Model)	11	0.852	16908	286.395	2783176	0.62	2766	None	227	2783176	0	12260.7	16908	5709	58408	2043	61.6
ERR3357616.bin.50	74.53	0.1	Neural Network (Specific Model)	11	0.886	111236	327.025	2559355	0.46	2314	None	35	2559355	0	73124.4	111236	40956	262277	2078	45.74
ERR3357616.bin.51	82.24	0.26	Neural Network (Specific Model)	11	0.925	40625	301.142	1463498	0.39	1502	None	57	1463498	0	25675.4	40625	13742	116490	2020	39.47
ERR3357616.bin.53	98.55	0	Gradient Boost (General Model)	11	0.902	157174	322.213	2251733	0.43	2105	None	21	2251733	0	107225	157174	55639	336954	12883	43.32
ERR3357616.bin.58	92.12	0.21	Gradient Boost (General Model)	11	0.843	11901	307.688	1431688	0.34	1310	None	172	1431688	0	8323.77	11901	3837	70687	2013	33.9
ERR3357616.bin.64	95.63	1.36	Gradient Boost (General Model)	11	0.889	64856	304.944	4391780	0.49	4277	None	98	4391780	0	44814.1	64856	24915	199846	2247	48.58
ERR3357616.bin.65	98.96	1.68	Gradient Boost (General Model)	11	0.857	37869	322.843	3524054	0.35	3124	None	177	3524054	0	19909.9	37869	8645	109096	2069	35.11
ERR3357616.bin.74	77.31	2.32	Gradient Boost (General Model)	11	0.908	9472	293.707	2386899	0.49	2464	None	323	2386899	0	7389.78	9472	3530	39279	2023	49.11
ERR3357617.bin.20	68.29	1.51	Neural Network (Specific Model)	11	0.908	5169	285.186	2766109	0.52	2941	None	595	2766109	0	4648.92	5169	2511	49586	2003	51.91
ERR3357617.bin.22	90.94	3.96	Neural Network (Specific Model)	11	0.838	9700	286.313	2612095	0.43	2552	None	333	2612095	0	7844.13	9700	4054	33913	2066	43.39
ERR3357617.bin.27	81.85	1.54	Gradient Boost (General Model)	11	0.914	35707	325.475	3128132	0.46	2934	None	131	3128132	0	23878.9	35707	12704	110806	2124	46.2
ERR3357617.bin.3	66.02	0.05	Gradient Boost (General Model)	11	0.907	294044	318.087	1112724	0.34	1060	None	10	1112724	0	111272	294044	76323	331588	2034	34.32
ERR3357617.bin.32	92.15	1.2	Gradient Boost (General Model)	11	0.886	41040	310.869	2542514	0.62	2419	None	117	2542514	0	21730.9	41040	9499	135858	2038	62.44
ERR3357617.bin.38	96.13	0.46	Gradient Boost (General Model)	11	0.878	129750	324.444	3221752	0.48	2913	None	44	3221752	0	73221.6	129750	43339	272899	2588	47.91
ERR3357617.bin.42	97.15	0.01	Gradient Boost (General Model)	11	0.899	129224	337.235	3508821	0.46	3122	None	42	3508821	0	83543.4	129224	40978	256885	2667	45.92
ERR3357617.bin.7	94.31	1.13	Gradient Boost (General Model)	11	0.908	98270	375.177	2203177	0.55	1781	None	35	2203177	0	62947.9	98270	32441	182901	2984	54.86
ERR3357618.bin.10	97.44	0.15	Neural Network (Specific Model)	11	0.852	99931	346.956	2151745	0.6	1763	None	30	2151745	0	71724.8	99931	40478	330471	3914	60.29
ERR3357618.bin.20	94.59	3.57	Gradient Boost (General Model)	11	0.869	39708	301.215	4551529	0.39	4386	None	241	4551529	0	18886	39708	8018	208929	2028	39.21
ERR3357618.bin.22	93.94	2.12	Gradient Boost (General Model)	11	0.878	46188	322.243	4581264	0.46	4168	None	215	4581264	0	21308.2	46188	9792	161896	2010	45.58
ERR3357618.bin.34	65.52	0.94	Neural Network (Specific Model)	11	0.902	4855	284.65	1664168	0.44	1761	None	364	1664168	0	4571.89	4855	2584	25489	2001	44.39
ERR3357618.bin.36	88.12	1.12	Gradient Boost (General Model)	11	0.892	12352	288.883	2546804	0.58	2626	None	293	2546804	0	8692.16	12352	3602	88028	2001	57.59
ERR3357618.bin.43	79.23	3.79	Gradient Boost (General Model)	11	0.867	77199	325.199	3864542	0.45	3440	None	62	3864542	0	62331.3	77199	37587	329880	2577	44.79
ERR3357619.bin.13	79.23	0	Neural Network (Specific Model)	11	0.869	68621	346.904	2214773	0.49	1852	None	42	2214773	0	52732.7	68621	29733	191288	2492	48.61
ERR3357619.bin.14	64.76	1.42	Neural Network (Specific Model)	11	0.893	20665	347.052	2743381	0.42	2356	None	188	2743381	0	14592.5	20665	7171	86382	2038	41.94
ERR3357619.bin.19	85.96	0.64	Gradient Boost (General Model)	11	0.875	18002	303.799	2451343	0.64	2358	None	190	2451343	0	12901.8	18002	6325	76566	2000	63.67
ERR3357619.bin.20	95.41	0.17	Neural Network (Specific Model)	11	0.91	59168	358.685	2979532	0.47	2523	None	87	2979532	0	34247.5	59168	17040	208521	2001	46.82
ERR3357619.bin.32	89.49	2.44	Gradient Boost (General Model)	11	0.886	16453	296.012	2020873	0.63	2020	None	170	2020873	0	11887.5	16453	5192	61612	2051	63.03
ERR3357619.bin.38	51.38	0.17	Neural Network (Specific Model)	11	0.893	4941	305.298	1240967	0.52	1211	None	266	1240967	0	4665.29	4941	2794	14816	2015	51.61
ERR3357619.bin.43	92.85	2.04	Neural Network (Specific Model)	11	0.848	168265	289.961	3176210	0.31	3103	None	64	3176210	0	49628.3	168265	27587	479725	2017	30.84
ERR3357619.bin.44	85.4	1.32	Neural Network (Specific Model)	11	0.904	29951	301.286	2370309	0.57	2374	None	134	2370309	0	17688.9	29951	7944	87390	2576	57.13
ERR3357619.bin.5	94.59	0.02	Gradient Boost (General Model)	11	0.86	35856	310.816	2427614	0.55	2243	None	106	2427614	0	22902	35856	11144	124999	2723	55.42
ERR3357619.bin.50	86.35	0.51	Gradient Boost (General Model)	11	0.863	76685	328.691	3635144	0.46	3189	None	72	3635144	0	50488.1	76685	26288	349443	2004	46.17
ERR3357619.bin.58	72.03	3.48	Gradient Boost (General Model)	11	0.894	5179	280.588	2433714	0.47	2589	None	525	2433714	0	4635.65	5179	2619	26183	2010	46.81
ERR3357619.bin.6	71.91	2.29	Gradient Boost (General Model)	11	0.907	6352	287.221	3176364	0.48	3351	None	576	3176364	0	5514.52	6352	2904	32331	2013	47.63
ERR3357619.bin.68	95	2.99	Gradient Boost (General Model)	11	0.879	21482	305.585	4143729	0.47	3984	None	293	4143729	0	14142.4	21482	6675	98802	2042	47.25
ERR3357620.bin.11	97.07	1.75	Gradient Boost (General Model)	11	0.884	160161	335.026	1931564	0.41	1700	None	32	1931564	0	60361.4	160161	29597	247539	5184	40.58
ERR3357620.bin.16	98.9	0.15	Neural Network (Specific Model)	11	0.924	307157	298.915	1690198	0.34	1745	None	11	1690198	0	153654	307157	91972	627558	2185	34.49
ERR3357620.bin.17	83.36	3.62	Neural Network (Specific Model)	11	0.897	10429	323.441	4048063	0.42	3750	None	548	4048063	0	7386.98	10429	3150	74555	2004	42.13
ERR3357620.bin.23	84.84	0.02	Neural Network (Specific Model)	11	0.93	60102	359.808	2283327	0.52	1970	None	48	2283327	0	47569.3	60102	26291	164158	3177	51.69
ERR3357620.bin.25	61.2	0.64	Neural Network (Specific Model)	11	0.849	4332	241.484	1675990	0.49	1968	None	422	1675990	0	3971.54	4332	2338	15936	2004	49.36
ERR3357620.bin.27	85.68	0.96	Neural Network (Specific Model)	11	0.906	136234	372.361	2414806	0.51	1962	None	32	2414806	0	75462.7	136234	38295	247544	3103	51.41
ERR3357620.bin.28	95.73	0.16	Gradient Boost (General Model)	11	0.88	42088	335.105	1775279	0.41	1556	None	74	1775279	0	23990.3	42088	10897	104455	2172	40.57
ERR3357620.bin.29	96.73	0.25	Neural Network (Specific Model)	4	0.933	39641	341.259	610122	0.24	557	None	24	610122	0	25421.8	39641	12624	83884	2204	23.52
ERR3357620.bin.34	60.95	2.16	Gradient Boost (General Model)	11	0.916	5342	269.88	2368460	0.5	2684	None	498	2368460	0	4755.94	5342	2582	31196	2002	50.08
ERR3357620.bin.35	54.36	0.15	Neural Network (Specific Model)	11	0.931	4364	291.005	1196975	0.56	1279	None	289	1196975	0	4141.78	4364	2432	16353	2014	56.3
ERR3357620.bin.40	99.76	0.29	Neural Network (Specific Model)	11	0.882	160610	348.982	2052805	0.57	1732	None	17	2052805	0	120753	160610	67357	438787	14012	57.35
ERR3357620.bin.42	69.37	0.82	Neural Network (Specific Model)	11	0.901	5335	310.825	1467020	0.66	1419	None	302	1467020	0	4857.68	5335	2599	23968	2008	66.14
ERR3357620.bin.44	97.68	0	Gradient Boost (General Model)	11	0.906	76495	316.459	2259185	0.43	2159	None	66	2259185	0	34230.1	76495	18792	164419	2014	43.45
ERR3357620.bin.49	90.27	0.3	Gradient Boost (General Model)	11	0.893	13092	299.452	1445431	0.46	1439	None	160	1445431	0	9033.94	13092	4054	42354	2045	46.47
ERR3357620.bin.50	93.65	0.24	Gradient Boost (General Model)	11	0.907	53113	347.333	2274741	0.49	1983	None	74	2274741	0	30739.7	53113	14886	136777	2909	49.11
ERR3357620.bin.52	97.34	0.04	Gradient Boost (General Model)	11	0.916	160711	314.937	1991665	0.39	1934	None	26	1991665	0	76602.5	160711	57649	267787	2491	38.59
ERR3357620.bin.53	92.17	1.47	Gradient Boost (General Model)	11	0.864	47590	302.729	4725649	0.4	4504	None	227	4725649	0	20817.8	47590	8257	156578	2048	39.77
ERR3357620.bin.54	82.96	0.05	Neural Network (Specific Model)	11	0.894	73216	354.739	3130343	0.47	2632	None	62	3130343	0	50489.4	73216	24940	363009	2868	46.59
ERR3357620.bin.58	93.74	0.45	Neural Network (Specific Model)	11	0.885	25307	284.17	2028987	0.4	2109	None	119	2028987	0	17050.3	25307	8482	84704	2048	39.97
ERR3357620.bin.64	97.22	0.45	Neural Network (Specific Model)	11	0.919	33997	357.075	2324434	0.53	1997	None	104	2324434	0	22350.3	33997	9758	97340	2227	53.14
ERR3357620.bin.66	84.42	0.12	Neural Network (Specific Model)	11	0.9	32054	350.087	2016231	0.52	1730	None	90	2016231	0	22402.6	32054	11081	118331	2030	52.11
ERR3357620.bin.70	99.65	0.27	Neural Network (Specific Model)	11	0.888	16522	295.233	4385251	0.51	4402	None	382	4385251	0	11479.7	16522	5326	83232	2033	50.86
ERR3357620.bin.71	83.46	0.15	Gradient Boost (General Model)	11	0.879	34695	302.368	1956007	0.62	1899	None	88	1956007	0	22227.3	34695	10755	94070	2242	62.18
ERR3357620.bin.73	74.2	0.81	Neural Network (Specific Model)	11	0.915	141712	358.45	3251333	0.45	2771	None	33	3251333	0	98525.2	141712	51750	420465	2605	45.5
ERR3357620.bin.78	62	1.02	Gradient Boost (General Model)	11	0.868	4435	270.441	1243686	0.34	1333	None	307	1243686	0	4051.09	4435	2402	15433	2004	34.39
ERR3357620.bin.84	88.51	1.22	Neural Network (Specific Model)	11	0.904	19353	343.453	2028803	0.53	1783	None	148	2028803	0	13708.1	19353	6947	76312	2224	52.54
ERR3357620.bin.88	89.44	0.03	Neural Network (Specific Model)	11	0.909	33212	349.598	2132574	0.55	1852	None	91	2132574	0	23434.9	33212	10557	137329	2975	55.23
ERR3357620.bin.90	87.3	4.13	Neural Network (Specific Model)	11	0.896	13739	328.267	2021331	0.61	1841	None	204	2021331	0	9908.49	13739	4467	99164	2007	60.84
ERR3357621.bin.21	96.51	0	Gradient Boost (General Model)	11	0.81	57143	325.265	1743082	0.31	1449	None	43	1743082	0	40536.8	57143	21612	283959	2166	31.08
ERR3357621.bin.25	95.8	0	Gradient Boost (General Model)	11	0.88	162188	288.357	1071013	0.46	1091	None	10	1071013	0	107101	162188	35486	209671	24303	45.77
ERR3357621.bin.35	97.74	0.33	Neural Network (Specific Model)	4	0.927	36159	350.413	693052	0.23	612	None	23	693052	0	30132.7	36159	17623	80059	3942	23.28
ERR3357621.bin.38	90.04	0	Neural Network (Specific Model)	11	0.921	158643	355.694	2212416	0.43	1912	None	30	2212416	0	73747.2	158643	33980	228740	2927	43.34
ERR3357621.bin.39	89.55	0.5	Gradient Boost (General Model)	11	0.886	167520	338.392	1668686	0.49	1459	None	17	1668686	0	98158	167520	40145	406920	18164	48.51
ERR3357621.bin.43	66.58	0.24	Neural Network (Specific Model)	11	0.91	70453	365.269	1321482	0.6	1099	None	23	1321482	0	57455.7	70453	38028	182145	4549	60.15
ERR3357621.bin.45	68.92	1.05	Gradient Boost (General Model)	11	0.902	5013	279.838	2586068	0.36	2786	None	569	2586068	0	4544.94	5013	2417	33913	2001	35.54
ERR3357621.bin.49	59.48	1.18	Neural Network (Specific Model)	11	0.877	4863	260.786	1956038	0.57	2196	None	445	1956038	0	4395.59	4863	2368	24421	2000	56.76
ERR3357621.bin.5	94.57	0.6	Gradient Boost (General Model)	11	0.926	20574	332.428	1622148	0.54	1508	None	131	1622148	0	12382.8	20574	5457	70840	2025	54.12
ERR3357621.bin.51	92.66	2.18	Neural Network (Specific Model)	11	0.889	14681	283.146	1994496	0.4	2090	None	209	1994496	0	9543.04	14681	4118	72857	2035	40.02
ERR3357621.bin.58	73.96	1.27	Neural Network (Specific Model)	11	0.872	8532	286.692	2786664	0.48	2832	None	409	2786664	0	6813.36	8532	3296	50256	2003	48.12
ERR3357621.bin.59	74.06	1.09	Gradient Boost (General Model)	11	0.896	49349	338.772	3201109	0.47	2827	None	89	3201109	0	35967.5	49349	16545	167442	2530	46.54
ERR3357621.bin.62	96.48	0.85	Gradient Boost (General Model)	11	0.858	80659	330.272	3821580	0.35	3312	None	68	3821580	0	56199.7	80659	29809	228228	2306	35.03
ERR3357621.bin.83	57.99	0.11	Neural Network (Specific Model)	11	0.911	35434	347.027	1265021	0.54	1109	None	60	1265021	0	21083.7	35434	8922	83723	2159	54.24
ERR3357621.bin.85	89.45	0.14	Neural Network (Specific Model)	11	0.8	22317	336.887	2248514	0.59	1783	None	134	2248514	0	16780	22317	7637	214669	2186	59.27
ERR3357621.bin.88	55.57	0.03	Neural Network (Specific Model)	11	0.916	120927	372.607	1474676	0.5	1210	None	21	1474676	0	70222.7	120927	38739	210950	7739	49.68
ERR3357622.bin.14	71.54	0.31	Gradient Boost (General Model)	11	0.911	5408	286.161	1124915	0.56	1196	None	237	1124915	0	4746.48	5408	2680	23914	2005	56.05
ERR3357622.bin.17	97.1	2.14	Gradient Boost (General Model)	11	0.903	47523	329.524	1598877	0.48	1463	None	55	1598877	0	29070.5	47523	10900	142743	2980	48.28
ERR3357622.bin.24	99.08	0.29	Gradient Boost (General Model)	11	0.913	46870	344.909	1895637	0.32	1677	None	58	1895637	0	32683.4	46870	17627	130406	2257	32.25
ERR3357622.bin.26	77.18	0.01	Gradient Boost (General Model)	11	0.907	61247	343.65	1157745	0.48	1020	None	28	1157745	0	41348	61247	21370	150772	3173	47.62
ERR3357622.bin.35	97.58	0.66	Gradient Boost (General Model)	11	0.917	15065	312.562	1402058	0.49	1373	None	126	1402058	0	11127.4	15065	5207	59326	2056	48.55
ERR3357622.bin.37	69.6	1.33	Neural Network (Specific Model)	11	0.926	9617	327.536	1667124	0.48	1574	None	213	1667124	0	7826.87	9617	3856	45894	2140	48.24
ERR3357622.bin.4	84.85	3.96	Neural Network (Specific Model)	11	0.892	48146	306.704	3672655	0.5	3569	None	118	3672655	0	31124.2	48146	17154	158420	2502	49.55
ERR3357622.bin.42	81.18	3.47	Gradient Boost (General Model)	11	0.907	7581	292.493	2800970	0.49	2901	None	452	2800970	0	6196.84	7581	3176	29115	2014	48.63
ERR3357622.bin.45	59.99	1.58	Gradient Boost (General Model)	11	0.883	5172	267.242	2062677	0.49	2276	None	451	2062677	0	4573.56	5172	2478	28495	2007	48.65
ERR3357622.bin.46	79.4	0.21	Neural Network (Specific Model)	11	0.911	45235	367.465	1622381	0.59	1342	None	62	1622381	0	26167.4	45235	12427	101894	2037	59.32
ERR3357622.bin.49	99.84	0.1	Neural Network (Specific Model)	11	0.919	56548	359.556	2419544	0.54	2064	None	62	2419544	0	39024.9	56548	21014	319268	3289	53.88
ERR3357622.bin.55	66.17	0.41	Gradient Boost (General Model)	11	0.858	29916	307.019	2044907	0.61	1909	None	126	2044907	0	16229.4	29916	8040	95467	2000	60.58
ERR3357622.bin.58	96.59	2.34	Gradient Boost (General Model)	11	0.926	18455	323.7	1468102	0.45	1402	None	108	1468102	0	13593.5	18455	7122	70903	2115	45.32
ERR3357622.bin.67	56.39	0.34	Neural Network (Specific Model)	11	0.89	62125	362.522	1724915	0.5	1414	None	39	1724915	0	44228.6	62125	20943	288295	4574	49.52
ERR3357622.bin.77	94.28	1.6	Gradient Boost (General Model)	11	0.898	33904	329.468	3734572	0.46	3398	None	172	3734572	0	21712.6	33904	10851	119576	2088	46.36
ERR3357622.bin.8	58.13	0	Gradient Boost (General Model)	11	0.906	162527	330.766	946545	0.49	866	None	12	946545	0	78878.8	162527	34110	210779	7171	49.48
ERR3357622.bin.84	96.2	0	Gradient Boost (General Model)	11	0.88	52789	292.364	935861	0.51	940	None	27	935861	0	34661.5	52789	19693	145268	2332	51.23
ERR3357622.bin.9	84.26	0.39	Neural Network (Specific Model)	11	0.9	38363	310.212	1600822	0.37	1550	None	56	1600822	0	28586.1	38363	17599	77127	3808	37.44
ERR3357622.bin.96	71.41	0.01	Neural Network (Specific Model)	11	0.867	88186	332.102	1400603	0.63	1221	None	27	1400603	0	51874.2	88186	31225	166905	2744	63.27
ERR3357623.bin.14	89.64	0.28	Gradient Boost (General Model)	11	0.869	47757	309.26	2487614	0.63	2334	None	77	2487614	0	32306.7	47757	16740	120166	2119	63.05
ERR3357623.bin.15	89.05	0.43	Neural Network (Specific Model)	11	0.877	95674	311.432	3504483	0.46	3296	None	61	3504483	0	57450.5	95674	50993	213800	2018	45.54
ERR3357623.bin.2	72.89	0.06	Neural Network (Specific Model)	11	0.866	13178	304.268	2052946	0.34	1950	None	208	2052946	0	9869.93	13178	4754	49502	2018	33.82
ERR3357623.bin.20	96.6	3.15	Gradient Boost (General Model)	11	0.904	15278	307.45	2986832	0.36	2932	None	272	2986832	0	10981	15278	4947	77655	2000	36.4
ERR3357623.bin.21	55.22	0.16	Neural Network (Specific Model)	11	0.871	5607	291.893	2157279	0.48	2149	None	429	2157279	0	5028.62	5607	2646	23641	2015	47.54
ERR3357623.bin.31	68.73	0.45	Neural Network (Specific Model)	11	0.897	50149	335.037	2937812	0.47	2626	None	80	2937812	0	36722.7	50149	19261	212370	3030	46.86
ERR3357623.bin.32	61.13	1.33	Gradient Boost (General Model)	11	0.87	95523	323.682	2378031	0.48	2135	None	51	2378031	0	46628.1	95523	25309	186055	2031	47.56
ERR3357623.bin.33	81.68	1.99	Gradient Boost (General Model)	11	0.873	31116	304.341	3015694	0.6	2890	None	181	3015694	0	16661.3	31116	7854	105526	2010	59.62
ERR3357623.bin.37	56.5	0.08	Gradient Boost (General Model)	11	0.903	4403	263.36	721718	0.47	827	None	181	721718	0	3987.39	4403	2340	13643	2011	47.36
ERR3357623.bin.43	89.94	0.7	Gradient Boost (General Model)	11	0.893	39524	309.209	3523590	0.5	3398	None	144	3523590	0	24469.4	39524	12188	112250	2311	49.66
ERR3357623.bin.44	78.71	2.59	Neural Network (Specific Model)	11	0.902	8922	302.712	3457199	0.47	3441	None	483	3457199	0	7157.76	8922	3359	52467	2000	46.59
ERR3357623.bin.45	84.74	1.53	Gradient Boost (General Model)	11	0.861	6972	272.441	1936213	0.56	2044	None	329	1936213	0	5885.15	6972	3072	27849	2016	55.58
ERR3357623.bin.48	90.52	0.14	Neural Network (Specific Model)	11	0.804	23437	344.888	2349129	0.59	1829	None	152	2349129	0	15454.8	23437	6579	108661	2124	58.75
ERR3357623.bin.6	52.98	0	Neural Network (Specific Model)	11	0.915	148026	314.588	1090320	0.36	1060	None	13	1090320	0	83870.8	148026	49781	287977	2347	35.75
ERR3357624.bin.10	82.48	3.11	Gradient Boost (General Model)	11	0.889	26136	324.77	3629829	0.51	3316	None	208	3629829	0	17451.1	26136	9004	217475	2103	50.7
ERR3357624.bin.12	77.83	1.41	Gradient Boost (General Model)	11	0.848	5970	275.793	2054567	0.59	2109	None	394	2054567	0	5214.64	5970	2862	24560	2004	59.17
ERR3357624.bin.16	93.2	0.72	Gradient Boost (General Model)	11	0.878	66102	314.791	3212664	0.48	2993	None	67	3212664	0	47950.2	66102	25115	233827	2718	48.11
ERR3357624.bin.17	83.87	0.08	Gradient Boost (General Model)	11	0.894	7851	291.731	1092430	0.48	1118	None	163	1092430	0	6702.02	7851	3318	29916	2068	47.5
ERR3357624.bin.23	57.02	1.19	Gradient Boost (General Model)	11	0.873	5433	286.159	2938330	0.57	2994	None	601	2938330	0	4889.07	5433	2766	40957	2006	56.59
ERR3357624.bin.32	83	0.57	Gradient Boost (General Model)	11	0.917	8309	299.581	2550382	0.43	2607	None	373	2550382	0	6837.49	8309	3455	38949	2013	42.77
ERR3357624.bin.35	83.83	1.77	Gradient Boost (General Model)	11	0.883	63527	344.117	2952878	0.52	2529	None	64	2952878	0	46138.7	63527	26491	256025	3406	51.61
ERR3357624.bin.37	90.04	0.29	Neural Network (Specific Model)	11	0.907	106757	357.318	1877872	0.6	1591	None	33	1877872	0	56905.2	106757	33855	170662	2401	59.61
ERR3357624.bin.4	74.46	0.89	Gradient Boost (General Model)	11	0.858	5551	292.62	1287440	0.61	1261	None	256	1287440	0	5029.06	5551	2685	21351	2005	61.46
ERR3357624.bin.46	72.48	0.57	Gradient Boost (General Model)	11	0.873	8161	282.541	2413098	0.52	2490	None	344	2413098	0	7014.82	8161	3814	53838	2046	52.12
ERR3357624.bin.5	81.98	0.85	Neural Network (Specific Model)	11	0.921	22600	340.626	1750886	0.55	1580	None	116	1750886	0	15093.8	22600	7140	88498	2064	55.18
ERR3357624.bin.53	94.74	1.43	Gradient Boost (General Model)	11	0.909	22545	329.122	1613838	0.47	1488	None	110	1613838	0	14671.2	22545	6599	75273	2221	46.76
ERR3357624.bin.57	69.06	0.94	Neural Network (Specific Model)	11	0.851	53843	317.092	2978507	0.35	2668	None	75	2978507	0	39713.4	53843	23225	287333	2339	34.87
ERR3357624.bin.59	73.04	4.18	Gradient Boost (General Model)	11	0.931	6365	300.371	1781663	0.5	1844	None	340	1781663	0	5240.19	6365	2765	22684	2006	49.7
ERR3357624.bin.6	87.39	0.42	Gradient Boost (General Model)	11	0.89	115748	325.954	3249594	0.43	2962	None	47	3249594	0	69140.3	115748	42566	289536	2245	43.06
ERR3357624.bin.8	71.01	0.99	Neural Network (Specific Model)	11	0.907	4384	254.143	1379588	0.33	1647	None	341	1379588	0	4045.71	4384	2340	16989	2002	33.06
ERR3357625.bin.1	99.95	1.85	Neural Network (Specific Model)	11	0.893	23932	335.887	3041067	0.49	2698	None	200	3041067	0	15205.3	23932	7095	146615	2005	48.52
ERR3357625.bin.10	70.7	1.66	Neural Network (Specific Model)	11	0.916	9967	325.795	2131476	0.49	2001	None	286	2131476	0	7452.71	9967	3676	36053	2030	48.83
ERR3357625.bin.11	98.25	0.05	Gradient Boost (General Model)	11	0.902	64172	323.138	2167367	0.44	2019	None	49	2167367	0	44232	64172	23324	155516	2100	43.56
ERR3357625.bin.21	88.9	1.25	Gradient Boost (General Model)	11	0.892	32144	311.036	3689440	0.5	3535	None	185	3689440	0	19942.9	32144	10081	98809	2163	49.53
ERR3357625.bin.26	94.29	0.44	Gradient Boost (General Model)	11	0.896	30348	316.372	1355063	0.47	1281	None	69	1355063	0	19638.6	30348	10485	98912	2064	46.9
ERR3357625.bin.27	78.58	3.57	Gradient Boost (General Model)	11	0.872	7954	292.881	3995112	0.56	3974	None	630	3995112	0	6341.45	7954	3213	41646	2001	56.22
ERR3357625.bin.28	65.57	2.94	Neural Network (Specific Model)	11	0.874	5537	276.771	2512475	0.44	2652	None	512	2512475	0	4907.18	5537	2572	30637	2000	43.55
ERR3357625.bin.30	81.97	1.61	Neural Network (Specific Model)	11	0.923	35375	335.592	2394269	0.49	2200	None	101	2394269	0	23705.6	35375	11765	104880	2204	48.99
ERR3357625.bin.31	83.06	0.5	Neural Network (Specific Model)	11	0.885	99252	317.744	3855793	0.45	3588	None	103	3855793	0	37434.9	99252	19322	303496	2032	44.98
ERR3357625.bin.37	93.02	0.35	Gradient Boost (General Model)	11	0.899	152891	331.235	3531262	0.46	3200	None	50	3531262	0	70625.2	152891	35724	263199	3451	45.86
ERR3357625.bin.47	92.29	1.52	Gradient Boost (General Model)	11	0.885	64198	344.11	3649700	0.51	3132	None	90	3649700	0	40552.2	64198	19510	223812	2360	51.41
ERR3357625.bin.52	92.51	0.36	Neural Network (Specific Model)	11	0.908	100001	339.518	3198549	0.51	2855	None	61	3198549	0	52435.2	100001	25785	272224	2124	51.19
ERR3357625.bin.53	87.17	0.74	Neural Network (Specific Model)	11	0.899	84666	348.895	3020891	0.45	2597	None	49	3020891	0	61650.8	84666	30585	266755	6381	44.76
ERR3357625.bin.57	92.48	2.91	Gradient Boost (General Model)	11	0.888	21762	325.235	3668142	0.51	3345	None	243	3668142	0	15095.2	21762	7734	100118	2018	50.51
ERR3357625.bin.58	62.25	0.09	Neural Network (Specific Model)	11	0.913	73113	288.265	1080974	0.37	1144	None	28	1080974	0	38606.2	73113	19101	147775	2158	37.24
ERR3357625.bin.6	96.37	1.89	Gradient Boost (General Model)	11	0.856	89851	325.29	3628954	0.35	3187	None	72	3628954	0	50402.1	89851	27977	188326	2000	35.16
ERR3357625.bin.66	71.62	0.2	Neural Network (Specific Model)	11	0.908	101858	350.282	2760148	0.52	2388	None	39	2760148	0	70773	101858	37343	302274	3807	52.47
ERR3357625.bin.8	87.08	0.05	Gradient Boost (General Model)	11	0.893	73619	314.832	3170823	0.46	3004	None	70	3170823	0	45297.5	73619	27789	166295	2227	45.89
ERR3357625.bin.9	91.74	2.18	Gradient Boost (General Model)	11	0.882	15550	300.82	3211891	0.48	3145	None	310	3211891	0	10360.9	15550	4737	78490	2002	48.11
ERR3357626.bin.12	84.56	1.1	Neural Network (Specific Model)	11	0.908	72858	333.263	4000126	0.46	3640	None	91	4000126	0	43957.4	72858	22348	226811	2082	46.23
ERR3357626.bin.2	59.53	0.04	Neural Network (Specific Model)	11	0.888	4044	251.97	1190054	0.34	1400	None	299	1190054	0	3980.11	4044	2291	27326	2001	33.72
ERR3357626.bin.53	64.38	1.14	Neural Network (Specific Model)	11	0.879	5882	306.857	2282627	0.5	2183	None	448	2282627	0	5095.15	5882	2799	25192	2021	49.99
ERR3357626.bin.54	67.96	0.22	Neural Network (Specific Model)	11	0.897	34233	291.038	683293	0.44	703	None	26	683293	0	26280.5	34233	15571	94694	2124	43.9
ERR3357626.bin.58	88.52	0.32	Neural Network (Specific Model)	11	0.902	60763	348.214	3092176	0.48	2674	None	101	3092176	0	30615.6	60763	14073	226230	2016	48.4
ERR3357626.bin.62	54.03	0.53	Neural Network (Specific Model)	11	0.902	22433	359.253	1310501	0.54	1098	None	102	1310501	0	12848	22433	5657	46983	2201	54.42
ERR3357626.bin.65	64.87	0.1	Neural Network (Specific Model)	11	0.88	41418	288.536	1187278	0.4	1209	None	47	1187278	0	25261.2	41418	13761	121002	2129	39.6
ERR3357626.bin.70	82.15	2.99	Gradient Boost (General Model)	11	0.867	26662	318.986	3869649	0.5	3511	None	232	3869649	0	16679.5	26662	8041	97892	2010	50.13
ERR3357626.bin.74	65.92	0.42	Neural Network (Specific Model)	11	0.864	20702	305.224	692649	0.44	655	None	38	692649	0	18227.6	20702	9602	56073	2972	44.34
ERR3357626.bin.90	99.92	2.29	Neural Network (Specific Model)	11	0.847	27942	293.896	3389412	0.33	3261	None	228	3389412	0	14865.8	27942	6060	90340	2049	32.78
ERR3357626.bin.94	73.43	0.16	Neural Network (Specific Model)	11	0.921	60395	348.728	1712019	0.51	1510	None	43	1712019	0	39814.4	60395	21748	161429	2245	50.83
ERR3357627.bin.104	75.08	0.07	Neural Network (Specific Model)	11	0.903	80704	381.701	2090403	0.51	1651	None	28	2090403	0	74657.2	80704	45061	211294	14621	51.18
ERR3357627.bin.105	75.84	0	Neural Network (Specific Model)	11	0.927	55098	354.708	1906044	0.52	1663	None	55	1906044	0	34655.3	55098	16784	146542	2464	52.13
ERR3357627.bin.12	72.21	0.11	Neural Network (Specific Model)	11	0.882	71962	353.104	1472740	0.66	1227	None	32	1472740	0	46023.1	71962	21133	137940	5081	65.97
ERR3357627.bin.16	99.99	0.04	Neural Network (Specific Model)	11	0.907	56819	300.726	1750314	0.33	1765	None	56	1750314	0	31255.6	56819	15269	116228	2077	33.21
[truncated: 7,931 more rows]

## Sheet: Supplementary Table 3
Supplementary Table 3. Detailed overview of genes involved in the biosynthesis of vitamins B and K2, including relevant characteristics.
Vitamin	Number of genes	KO ID	Enzyme	EC No.
Biotin	61256	K00059	3-oxoacyl-[acyl-carrier protein] reductase	[EC:1.1.1.100]
Biotin		K00208	enoyl-[acyl-carrier protein] reductase I	[EC:1.3.1.9 1.3.1.10]
Biotin		K00647	3-oxoacyl-[acyl-carrier-protein] synthase I	[EC:2.3.1.41]
Biotin		K00652	8-amino-7-oxononanoate synthase	[EC:2.3.1.47]
Biotin		K00833	adenosylmethionine---8-amino-7-oxononanoate aminotransferase	[EC:2.6.1.62]
Biotin		K01012	biotin synthase	[EC:2.8.1.6]
Biotin		K01906	6-carboxyhexanoate--CoA ligase	[EC:6.2.1.14]
Biotin		K01935	dethiobiotin synthetase	[EC:6.3.3.3]
Biotin		K02169	malonyl-CoA O-methyltransferase	[EC:2.1.1.197]
Biotin		K02170	pimeloyl-[acyl-carrier protein] methyl ester esterase	[EC:3.1.1.85]
Biotin		K02372	3-hydroxyacyl-[acyl-carrier-protein] dehydratase	[EC:4.2.1.59]
Biotin		K09458	3-oxoacyl-[acyl-carrier-protein] synthase II	[EC:2.3.1.179]
Biotin		K09789	pimeloyl-[acyl-carrier protein] methyl ester esterase	[EC:3.1.1.85]
Biotin		K16593	pimeloyl-[acyl-carrier protein] synthase	[EC:1.14.14.46]
Biotin		K19561	pimeloyl-[acyl-carrier protein] methyl ester esterase	[EC:3.1.1.85]
Biotin		K19563	lysine---8-amino-7-oxononanoate aminotransferase	[EC:2.6.1.105]
Cobalamin	47084	K00595	precorrin-6B C5,15-methyltransferase / cobalt-precorrin-6B C5,C15-methyltransferase	[EC:2.1.1.132 2.1.1.289 2.1.1.196]
Cobalamin		K00768	nicotinate-nucleotide--dimethylbenzimidazole phosphoribosyltransferase	[EC:2.4.2.21]
Cobalamin		K00798	cob(I)alamin adenosyltransferase	[EC:2.5.1.17]
Cobalamin		K02188	cobalt-precorrin-5B (C1)-methyltransferase	[EC:2.1.1.195]
Cobalamin		K02189	cobalt-precorrin 5A hydrolase	[EC:3.7.1.12]
Cobalamin		K02190	sirohydrochlorin cobaltochelatase	[EC:4.99.1.3]
Cobalamin		K02191	cobalt-precorrin-6B (C15)-methyltransferase	[EC:2.1.1.196]
Cobalamin		K02224	cobyrinic acid a,c-diamide synthase	[EC:6.3.5.9 6.3.5.11]
Cobalamin		K02225	cobalamin biosynthesis protein CobC
Cobalamin		K02226	alpha-ribazole phosphatase	[EC:3.1.3.73]
Cobalamin		K02227	adenosylcobinamide-phosphate synthase	[EC:6.3.1.10]
Cobalamin		K02228	precorrin-6A synthase	[EC:2.1.1.152]
Cobalamin		K02229	precorrin-3B synthase	[EC:1.14.13.83]
Cobalamin		K02230	cobaltochelatase CobN	[EC:6.6.1.2]
Cobalamin		K02231	adenosylcobinamide kinase / adenosylcobinamide-phosphate guanylyltransferase	[EC:2.7.1.156 2.7.7.62]
Cobalamin		K02232	adenosylcobyric acid synthase	[EC:6.3.5.10]
Cobalamin		K02233	adenosylcobinamide-GDP ribazoletransferase	[EC:2.7.8.26]
Cobalamin		K02302	uroporphyrin-III C-methyltransferase / precorrin-2 dehydrogenase / sirohydrochlorin ferrochelatase	[EC:2.1.1.107 1.3.1.76 4.99.1.4]
Cobalamin		K03394	precorrin-2/cobalt-factor-2 C20-methyltransferase	[EC:2.1.1.130 2.1.1.151]
Cobalamin		K03399	cobalt-precorrin-7 (C5)-methyltransferase	[EC:2.1.1.289]
Cobalamin		K03795	sirohydrochlorin cobaltochelatase	[EC:4.99.1.3]
Cobalamin		K04720	threonine-phosphate decarboxylase	[EC:4.1.1.81]
Cobalamin		K05895	precorrin-6A/cobalt-precorrin-6A reductase	[EC:1.3.1.54 1.3.1.106]
Cobalamin		K05934	precorrin-3B C17-methyltransferase / cobalt-factor III methyltransferase	[EC:2.1.1.131 2.1.1.272]
Cobalamin		K05936	precorrin-4/cobalt-precorrin-4 C11-methyltransferase	[EC:2.1.1.133 2.1.1.271]
Cobalamin		K06042	precorrin-8X/cobalt-precorrin-8 methylmutase	[EC:5.4.99.61 5.4.99.60]
Cobalamin		K08260	adenosylcobinamide hydrolase	[EC:3.5.1.90]
Cobalamin		K09882	cobaltochelatase CobS	[EC:6.6.1.2]
Cobalamin		K09883	cobaltochelatase CobT	[EC:6.6.1.2]
Cobalamin		K13540	precorrin-2 C20-methyltransferase / precorrin-3B C17-methyltransferase	[EC:2.1.1.130 2.1.1.131]
Cobalamin		K13541	cobalt-precorrin 5A hydrolase / cobalt-factor III methyltransferase / precorrin-3B C17-methyltransferase	[EC:3.7.1.12 2.1.1.272 2.1.1.131]
Cobalamin		K13786	cob(II)yrinic acid a,c-diamide reductase	[EC:1.16.8.-]
Cobalamin		K16651	L-threonine kinase	[EC:2.7.1.177]
Cobalamin		K19221	cob(I)alamin adenosyltransferase	[EC:2.5.1.17]
Cobalamin		K19712	adenosylcobinamide-phosphate guanylyltransferase	[EC:2.7.7.62]
Cobalamin		K21479	cobalt-factor III methyltransferase	[EC:2.1.1.272]
Cobalamin		K22011	sirohydrochlorin cobalto/nickelchelatase	[EC:4.99.1.3 4.99.1.11]
Cobalamin		K22316	ribonuclease H / adenosylcobalamin/alpha-ribazole phosphatase	[EC:3.1.26.4 3.1.3.73]
Cobalamin		K24866	precorrin-2 dehydrogenase	[EC:1.3.1.76]
Cobalamin		K25496	adenosylcobalamin phosphodiesterase
Folate	54151	K00287	dihydrofolate reductase	[EC:1.5.1.3]
Folate		K00796	dihydropteroate synthase	[EC:2.5.1.15]
Folate		K00950	2-amino-4-hydroxy-6-hydroxymethyldihydropteridine diphosphokinase	[EC:2.7.6.3]
Folate		K01077	alkaline phosphatase	[EC:3.1.3.1]
Folate		K01113	alkaline phosphatase D	[EC:3.1.3.1]
Folate		K01495	GTP cyclohydrolase IA	[EC:3.5.4.16]
Folate		K01633	7,8-dihydroneopterin aldolase/epimerase/oxygenase	[EC:4.1.2.25 5.1.99.8 1.13.11.81]
Folate		K01664	para-aminobenzoate synthetase component II	[EC:2.6.1.85]
Folate		K01665	para-aminobenzoate synthetase component I	[EC:2.6.1.85]
Folate		K02619	4-amino-4-deoxychorismate lyase	[EC:4.1.3.38]
Folate		K03342	para-aminobenzoate synthetase / 4-amino-4-deoxychorismate lyase	[EC:2.6.1.85 4.1.3.38]
Folate		K07142	2-amino-4-hydroxy-6-hydroxymethyldihydropteridine diphosphokinase	[EC:2.7.6.3]
Folate		K09007	GTP cyclohydrolase IB	[EC:3.5.4.16]
Folate		K09739	dihydroneopterin aldolase	[EC:4.1.2.25]
Folate		K11754	dihydrofolate synthase / folylpolyglutamate synthase	[EC:6.3.2.12 6.3.2.17]
Folate		K13938	dihydromonapterin reductase / dihydrofolate reductase	[EC:1.5.1.50 1.5.1.3]
Folate		K13940	dihydroneopterin aldolase / 2-amino-4-hydroxy-6-hydroxymethyldihydropteridine diphosphokinase	[EC:4.1.2.25 2.7.6.3]
Folate		K13941	2-amino-4-hydroxy-6-hydroxymethyldihydropteridine diphosphokinase / dihydropteroate synthase	[EC:2.7.6.3 2.5.1.15]
Folate		K13950	para-aminobenzoate synthetase	[EC:2.6.1.85]
Folate		K17487	7,8-dihydroneopterin 2',3'-cyclic phosphate phosphodiesterase	[EC:3.1.4.56]
Folate		K17488	GTP cyclohydrolase IV	[EC:3.5.4.39]
Folate		K18482	4-amino-4-deoxychorismate lyase	[EC:4.1.3.38]
Folate		K18589	dihydrofolate reductase (trimethoprim resistance protein)	[EC:1.5.1.3]
Folate		K18590	dihydrofolate reductase (trimethoprim resistance protein)	[EC:1.5.1.3]
Folate		K18591	dihydrofolate reductase (trimethoprim resistance protein)	[EC:1.5.1.3]
Folate		K18824	dihydropteroate synthase type 2	[EC:2.5.1.15]
Folate		K18974	dihydropteroate synthase type 1	[EC:2.5.1.15]
Folate		K19644	dihydrofolate reductase (trimethoprim resistance protein)	[EC:1.5.1.3]
Folate		K22099	dihydrofolate synthase / folylpolyglutamate synthase	[EC:6.3.2.12 6.3.2.17]
Folate		K22391	GTP cyclohydrolase I	[EC:3.5.4.16]
Folate		K25575	4-amino-4-deoxychorismate synthase (2-amino-4-deoxychorismate-forming) component II	[EC:2.6.1.123]
Folate		K25578	4-amino-4-deoxychorismate synthase (2-amino-4-deoxychorismate-forming) component I	[EC:2.6.1.123]
Menaquinone	2637	K11782	chorismate dehydratase	[EC:4.2.1.151]
Menaquinone		K11783	futalosine hydrolase	[EC:3.2.2.26]
Menaquinone		K11784	cyclic dehypoxanthinyl futalosine synthase	[EC:1.21.98.1]
Menaquinone		K11785	1,4-dihydroxy-6-naphthoate synthase	[EC:1.14.-.-]
Menaquinone		K18284	adenosylhomocysteine/aminodeoxyfutalosine nucleosidase	[EC:3.2.2.9 3.2.2.30]
Menaquinone		K18285	aminodeoxyfutalosine synthase	[EC:2.5.1.120]
Menaquinone		K18286	aminodeoxyfutalosine deaminase	[EC:3.5.4.40]
Menaquinone		K20810	aminodeoxyfutalosine deaminase	[EC:3.5.4.40]
Niacin	41688	K00278	L-aspartate oxidase	[EC:1.4.3.16]
Niacin		K00767	nicotinate-nucleotide pyrophosphorylase (carboxylating)	[EC:2.4.2.19]
Niacin		K00952	nicotinamide-nucleotide adenylyltransferase	[EC:2.7.7.1]
Niacin		K00969	nicotinate-nucleotide adenylyltransferase	[EC:2.7.7.18]
Niacin		K01513	ectonucleotide pyrophosphatase/phosphodiesterase family member 1/3	[EC:3.1.4.1 3.6.1.9]
Niacin		K01916	NAD+ synthase	[EC:6.3.1.5]
Niacin		K01950	NAD+ synthase (glutamine-hydrolysing)	[EC:6.3.5.1]
Niacin		K03426	NAD+ diphosphatase	[EC:3.6.1.22]
Niacin		K03517	quinolinate synthase	[EC:2.5.1.72]
Niacin		K06211	HTH-type transcriptional regulator, transcriptional repressor of NAD biosynthesis genes	[EC:2.7.7.1 2.7.1.22]
Niacin		K06989	aspartate dehydrogenase	[EC:1.4.1.21]
Niacin		K13522	bifunctional NMN adenylyltransferase/nudix hydrolase	[EC:2.7.7.1 3.6.1.-]
Pantothenate	96294	K00053	ketol-acid reductoisomerase	[EC:1.1.1.86]
Pantothenate		K00077	2-dehydropantoate 2-reductase	[EC:1.1.1.169]
Pantothenate		K00128	aldehyde dehydrogenase (NAD+)	[EC:1.2.1.3]
Pantothenate		K00207	dihydropyrimidine dehydrogenase (NADP+)	[EC:1.3.1.2]
Pantothenate		K00606	3-methyl-2-oxobutanoate hydroxymethyltransferase	[EC:2.1.2.11]
Pantothenate		K00859	dephospho-CoA kinase	[EC:2.7.1.24]
Pantothenate		K00867	type I pantothenate kinase	[EC:2.7.1.33]
Pantothenate		K00954	pantetheine-phosphate adenylyltransferase	[EC:2.7.7.3]
Pantothenate		K00997	holo-[acyl-carrier protein] synthase	[EC:2.7.8.7]
Pantothenate		K01431	beta-ureidopropionase	[EC:3.5.1.6]
Pantothenate		K01464	dihydropyrimidinase	[EC:3.5.2.2]
Pantothenate		K01579	aspartate 1-decarboxylase	[EC:4.1.1.11]
Pantothenate		K01598	phosphopantothenoylcysteine decarboxylase	[EC:4.1.1.36]
Pantothenate		K01652	acetolactate synthase I/II/III large subunit	[EC:2.2.1.6]
Pantothenate		K01653	acetolactate synthase I/III small subunit	[EC:2.2.1.6]
Pantothenate		K01687	dihydroxy-acid dehydratase	[EC:4.2.1.9]
Pantothenate		K01918	pantoate--beta-alanine ligase	[EC:6.3.2.1]
Pantothenate		K02201	pantetheine-phosphate adenylyltransferase	[EC:2.7.7.3]
Pantothenate		K03525	type III pantothenate kinase	[EC:2.7.1.33]
Pantothenate		K04765	nucleoside triphosphate diphosphatase	[EC:3.6.1.9]
Pantothenate		K06016	beta-ureidopropionase / N-carbamoyl-L-amino-acid hydrolase	[EC:3.5.1.6 3.5.1.87]
Pantothenate		K06133	4'-phosphopantetheinyl transferase	[EC:2.7.8.-]
Pantothenate		K06982	pantoate kinase	[EC:2.7.1.169]
Pantothenate		K08682	acyl carrier protein phosphodiesterase	[EC:3.1.4.14]
Pantothenate		K09680	type II pantothenate kinase	[EC:2.7.1.33]
Pantothenate		K09722	4-phosphopantoate---beta-alanine ligase	[EC:6.3.2.36]
Pantothenate		K09735	GTP-dependent dephospho-CoA kinase	[EC:2.7.1.237]
Pantothenate		K11258	acetolactate synthase II small subunit	[EC:2.2.1.6]
Pantothenate		K13038	phosphopantothenoylcysteine decarboxylase / phosphopantothenate---cysteine ligase	[EC:4.1.1.36 6.3.2.5]
Pantothenate		K13799	pantoate ligase / CMP/dCMP kinase	[EC:6.3.2.1 2.7.4.25]
Pantothenate		K17722	dihydropyrimidine dehydrogenase (NAD+) subunit PreT	[EC:1.3.1.1]
Pantothenate		K17723	dihydropyrimidine dehydrogenase (NAD+) subunit PreA	[EC:1.3.1.1]
Pantothenate		K17839	polyamine oxidase	[EC:1.5.3.17 1.5.3.-]
Pantothenate		K18933	tyrosine decarboxylase / aspartate 1-decarboxylase	[EC:4.1.1.25 4.1.1.11]
Pantothenate		K21977	phosphopantothenate---cysteine ligase (CTP)	[EC:6.3.2.5]
Pantothenate		K24263	2-dehydropantoate 2-reductase	[EC:1.1.1.169]
Pantothenate		K24264	aspartate 1-decarboxylase	[EC:4.1.1.11]
Pyridoxine	35990	K00097	4-hydroxythreonine-4-phosphate dehydrogenase	[EC:1.1.1.262]
Pyridoxine		K00275	pyridoxamine 5'-phosphate oxidase	[EC:1.4.3.5]
Pyridoxine		K00831	phosphoserine aminotransferase	[EC:2.6.1.52]
Pyridoxine		K00868	pyridoxine kinase	[EC:2.7.1.35]
Pyridoxine		K01733	threonine synthase	[EC:4.2.3.1]
Pyridoxine		K03472	D-erythrose 4-phosphate dehydrogenase	[EC:1.2.1.72]
Pyridoxine		K03473	erythronate-4-phosphate dehydrogenase	[EC:1.1.1.290]
Pyridoxine		K03474	pyridoxine 5-phosphate synthase	[EC:2.6.99.2]
Pyridoxine		K05275	pyridoxine 4-dehydrogenase	[EC:1.1.1.65]
Pyridoxine		K06215	pyridoxal 5'-phosphate synthase pdxS subunit	[EC:4.3.3.6]
Pyridoxine		K08681	pyridoxal 5'-phosphate synthase pdxT subunit	[EC:4.3.3.6]
Pyridoxine		K18607	pyridoxine 4-oxidase	[EC:1.1.3.12]
Pyridoxine		K18608	pyridoxamine---pyruvate transaminase	[EC:2.6.1.30]
Riboflavin	48901	K00793	riboflavin synthase	[EC:2.5.1.9]
Riboflavin		K00794	6,7-dimethyl-8-ribityllumazine synthase	[EC:2.5.1.78]
Riboflavin		K00861	riboflavin kinase	[EC:2.7.1.26]
Riboflavin		K01093	4-phytase / acid phosphatase	[EC:3.1.3.26 3.1.3.2]
Riboflavin		K01497	GTP cyclohydrolase II	[EC:3.5.4.25]
Riboflavin		K02858	3,4-dihydroxy 2-butanone 4-phosphate synthase	[EC:4.1.99.12]
Riboflavin		K03788	acid phosphatase (class B)	[EC:3.1.3.2]
Riboflavin		K07732	riboflavin kinase, archaea type	[EC:2.7.1.161]
Riboflavin		K08096	GTP cyclohydrolase IIa	[EC:3.5.4.29]
Riboflavin		K09474	acid phosphatase (class A)	[EC:3.1.3.2]
Riboflavin		K11752	diaminohydroxyphosphoribosylaminopyrimidine deaminase / 5-amino-6-(5-phosphoribosylamino)uracil reductase	[EC:3.5.4.26 1.1.1.193]
Riboflavin		K11753	riboflavin kinase / FMN adenylyltransferase	[EC:2.7.1.26 2.7.7.2]
Riboflavin		K14379	tartrate-resistant acid phosphatase type 5	[EC:3.1.3.2]
Riboflavin		K14652	3,4-dihydroxy 2-butanone 4-phosphate synthase / GTP cyclohydrolase II	[EC:4.1.99.12 3.5.4.25]
Riboflavin		K14653	2-amino-5-formylamino-6-ribosylaminopyrimidin-4(3H)-one 5'-monophosphate deformylase	[EC:3.5.1.102]
Riboflavin		K14656	FAD synthetase	[EC:2.7.7.2]
Riboflavin		K20861	FMN hydrolase / 5-amino-6-(5-phospho-D-ribitylamino)uracil phosphatase	[EC:3.1.3.102 3.1.3.104]
Riboflavin		K20862	FMN hydrolase / 5-amino-6-(5-phospho-D-ribitylamino)uracil phosphatase	[EC:3.1.3.102 3.1.3.104]
Riboflavin		K20884	riboflavin kinase / FMN hydrolase	[EC:2.7.1.26 3.1.3.102]
Riboflavin		K21063	5-amino-6-(5-phospho-D-ribitylamino)uracil phosphatase	[EC:3.1.3.104]
Riboflavin		K21064	5-amino-6-(5-phospho-D-ribitylamino)uracil phosphatase	[EC:3.1.3.104]
Thiamine	80910	K00788	thiamine-phosphate pyrophosphorylase	[EC:2.5.1.3]
Thiamine		K00941	hydroxymethylpyrimidine/phosphomethylpyrimidine kinase	[EC:2.7.1.49 2.7.4.7]
Thiamine		K00946	thiamine-monophosphate kinase	[EC:2.7.4.16]
Thiamine		K00949	thiamine pyrophosphokinase	[EC:2.7.6.2]
Thiamine		K01077	alkaline phosphatase	[EC:3.1.3.1]
Thiamine		K01662	1-deoxy-D-xylulose-5-phosphate synthase	[EC:2.2.1.7]
Thiamine		K03147	phosphomethylpyrimidine synthase	[EC:4.1.99.17]
Thiamine		K03148	sulfur carrier protein ThiS adenylyltransferase	[EC:2.7.7.73]
Thiamine		K03149	thiazole synthase	[EC:2.8.1.10]
Thiamine		K03150	2-iminoacetate synthase	[EC:4.1.99.19]
Thiamine		K03151	tRNA uracil 4-sulfurtransferase	[EC:2.8.1.4]
Thiamine		K03153	glycine oxidase	[EC:1.4.3.19]
Thiamine		K04487	cysteine desulfurase	[EC:2.8.1.7]
Thiamine		K06928	nucleoside-triphosphatase	[EC:3.6.1.15]
Thiamine		K06949	ribosome biogenesis GTPase / thiamine phosphate phosphatase	[EC:3.6.1.- 3.1.3.100]
Thiamine		K07251	thiamine kinase	[EC:2.7.1.89]
Thiamine		K10810	thiazole tautomerase (transcriptional regulator TenI)	[EC:5.3.99.10]
Thiamine		K14153	hydroxymethylpyrimidine kinase / phosphomethylpyrimidine kinase / thiamine-phosphate diphosphorylase	[EC:2.7.1.49 2.7.4.7 2.5.1.3]
Thiamine		K21219	hydroxymethylpyrimidine kinase / phosphomethylpyrimidine kinase / thiamine-phosphate diphosphorylase	[EC:2.7.1.49 2.7.4.7 2.5.1.3]
Thiamine		K21220	thiamine-phosphate diphosphorylase	[EC:2.5.1.3]
Thiamine		K22699	sulfide-dependent adenosine diphosphate thiazole synthase	[EC:2.4.2.59]

## Sheet: Supplementary Table 4
Supplementary Table 4. Taxonomic classification of 3,522 high-quality genomes, including their respective categories and levels.
Genome name	Vitamin biosynthesis capability	Phlyogenetic taxonomy
		Phylum	Class	Order	Family	Genus	Species
H1682	YES	p__Bacillota_A	c__Clostridia	o__Lachnospirales	f__Lachnospiraceae	g__Enterocloster	s__Enterocloster clostridioformis
HJ20.bin.43	YES	p__Bacillota_A	c__Clostridia	o__Lachnospirales	f__Lachnospiraceae	g__MGBC164599	s__MGBC164599 sp910575625
S5.bin.12	YES	p__Bacillota_A	c__Clostridia	o__Lachnospirales	f__Lachnospiraceae	g__MGBC164599	s__
SRR11425441.bin.21	YES	p__Bacteroidota	c__Bacteroidia	o__Bacteroidales	f__Muribaculaceae	g__CAG-485	s__
HJ8.bin.120	YES	p__Bacillota_A	c__Clostridia	o__Peptostreptococcales	f__Anaerovoracaceae	g__Zhenpiania	s__
HJX3.bin.6	YES	p__Deferribacterota	c__Deferribacteres	o__Deferribacterales	f__Mucispirillaceae	g__Mucispirillum	s__
MF6.bin.76	YES	p__Bacteroidota	c__Bacteroidia	o__Bacteroidales	f__Muribaculaceae	g__CAG-873	s__
H779	YES	p__Pseudomonadota	c__Gammaproteobacteria	o__Enterobacterales	f__Enterobacteriaceae	g__Escherichia	s__Escherichia coli
HXJS1.bin.69	YES	p__Bacteroidota	c__Bacteroidia	o__Bacteroidales	f__Muribaculaceae	g__Paramuribaculum	s__
HJ11.bin.259	YES	p__Desulfobacterota	c__Desulfovibrionia	o__Desulfovibrionales	f__Desulfovibrionaceae	g__Desulfovibrio	s__
HJX2.bin.8	YES	p__Bacillota_A	c__Clostridia	o__Lachnospirales	f__Lachnospiraceae	g__1XD42-69	s__
RF6.bin.66	YES	p__Bacillota_A	c__Clostridia	o__Oscillospirales	f__Acutalibacteraceae	g__	s__
HJ2.bin.45	YES	p__Actinomycetota	c__Coriobacteriia	o__Coriobacteriales	f__Eggerthellaceae	g__Adlercreutzia	s__
SRR23368216.bin.4	YES	p__Bacillota_A	c__Clostridia	o__Oscillospirales	f__Acutalibacteraceae	g__Ruminococcus_E	s__
FDSW210084421_12MC.bin.87	YES	p__Bacteroidota	c__Bacteroidia	o__Bacteroidales	f__Muribaculaceae	g__CAG-485	s__
SRR11852057.bin.7	YES	p__Bacteroidota	c__Bacteroidia	o__Bacteroidales	f__P3	g__Phil12	s__Phil12 sp021443125
BSTS18.bin.30	YES	p__Bacillota_A	c__Clostridia	o__Lachnospirales	f__Lachnospiraceae	g__JAAVZI01	s__
RF17.bin.89	YES	p__Bacteroidota	c__Bacteroidia	o__Bacteroidales	f__Bacteroidaceae	g__Prevotella	s__
ERR3357635.bin.25	YES	p__Pseudomonadota	c__Gammaproteobacteria	o__Enterobacterales	f__Enterobacteriaceae	g__Escherichia	s__Escherichia ruysiae
SRR21350760.bin.25	YES	p__Bacteroidota	c__Bacteroidia	o__Bacteroidales	f__Muribaculaceae	g__CAG-873	s__
RNX2.bin.65	YES	p__Bacillota_A	c__Clostridia	o__Clostridiales	f__Clostridiaceae	g__Clostridium_S	s__
DX29	YES	p__Bacillota	c__Bacilli	o__Bacillales	f__Planococcaceae	g__Sporosarcina	s__
SRR14411253.bin.26	YES	p__Bacteroidota	c__Bacteroidia	o__Bacteroidales	f__Muribaculaceae	g__Paramuribaculum	s__
SRR23960625.bin.13	YES	p__Bacteroidota	c__Bacteroidia	o__Bacteroidales	f__Rikenellaceae	g__Alistipes	s__
M1.bin.58	YES	p__Bacteroidota	c__Bacteroidia	o__Bacteroidales	f__Muribaculaceae	g__CAG-485	s__
SRR11425453.bin.35	YES	p__Bacteroidota	c__Bacteroidia	o__Bacteroidales	f__Muribaculaceae	g__CAG-873	s__CAG-873 sp014801485
H219	YES	p__Pseudomonadota	c__Gammaproteobacteria	o__Enterobacterales	f__Enterobacteriaceae	g__Proteus	s__Proteus mirabilis
SRR23368203.bin.13	YES	p__Bacillota_A	c__Clostridia	o__Oscillospirales	f__Acutalibacteraceae	g__Eubacterium_R	s__
ERR3357621.bin.38	YES	p__Bacteroidota	c__Bacteroidia	o__Bacteroidales	f__Marinifilaceae	g__Odoribacter	s__Odoribacter sp009935865
SRR3997455.bin.7	YES	p__Bacillota_A	c__Clostridia	o__Lachnospirales	f__Lachnospiraceae	g__CAG-303	s__
HJ6.bin.69	YES	p__Bacillota_A	c__Clostridia	o__Peptostreptococcales	f__Anaerovoracaceae	g__Zhenpiania	s__
M14.bin.104	YES	p__Bacteroidota	c__Bacteroidia	o__Bacteroidales	f__Bacteroidaceae	g__Phocaeicola	s__Phocaeicola sp900544075
BV7.H.bin.109	YES	p__Desulfobacterota	c__Desulfovibrionia	o__Desulfovibrionales	f__Desulfovibrionaceae	g__Desulfovibrio	s__
HJ12.bin.88	YES	p__Desulfobacterota	c__Desulfovibrionia	o__Desulfovibrionales	f__Desulfovibrionaceae	g__Mailhella	s__
RN1.bin.53	YES	p__Bacillota_C	c__Negativicutes	o__Acidaminococcales	f__Acidaminococcaceae	g__Phascolarctobacterium_A	s__
RN3.bin.5	YES	p__Bacillota_A	c__Clostridia	o__Peptostreptococcales	f__Anaerovoracaceae	g__Lentihominibacter	s__Lentihominibacter sp022780965
H1225	YES	p__Pseudomonadota	c__Gammaproteobacteria	o__Enterobacterales	f__Enterobacteriaceae	g__Mixta	s__Mixta calida
RF13.bin.18	YES	p__Bacteroidota	c__Bacteroidia	o__Bacteroidales	f__Paludibacteraceae	g__RF16	s__
RNX1.bin.163	YES	p__Bacteroidota	c__Bacteroidia	o__Bacteroidales	f__UBA932	g__Cryptobacteroides	s__
HJ13.bin.139	YES	p__Bacillota_A	c__Clostridia	o__Lachnospirales	f__Lachnospiraceae	g__UBA3282	s__
RNX5.bin.32	YES	p__Bacteroidota	c__Bacteroidia	o__Bacteroidales	f__Bacteroidaceae	g__Prevotella	s__
SRR11425447.bin.23	YES	p__Bacteroidota	c__Bacteroidia	o__Bacteroidales	f__Muribaculaceae	g__Duncaniella	s__Duncaniella sp014801945
SRR14411294.bin.12	YES	p__Bacillota_A	c__Clostridia	o__Oscillospirales	f__Ruminococcaceae	g__Ruminococcus	s__
HJ6.bin.10	YES	p__Bacillota_A	c__Clostridia	o__Oscillospirales	f__Oscillospiraceae	g__	s__
MF7.bin.61	YES	p__Bacteroidota	c__Bacteroidia	o__Bacteroidales	f__Rikenellaceae	g__Alistipes	s__
SRR21474237.bin.65	YES	p__Bacteroidota	c__Bacteroidia	o__Bacteroidales	f__Muribaculaceae	g__UBA3263	s__
M7.bin.81	YES	p__Bacillota_A	c__Clostridia	o__Lachnospirales	f__Lachnospiraceae	g__UBA3282	s__
RN13.bin.42	YES	p__Bacillota_A	c__Clostridia	o__Lachnospirales	f__Lachnospiraceae	g__14-2	s__
M13.bin.76	YES	p__Bacillota_A	c__Clostridia	o__Lachnospirales	f__Lachnospiraceae	g__CAG-317	s__
ERR3357641.bin.30	YES	p__Bacillota_A	c__Clostridia	o__Christensenellales	f__Borkfalkiaceae	g__Gallimonas	s__Gallimonas sp910578065
SRR13490895.bin.55	YES	p__Bacteroidota	c__Bacteroidia	o__Bacteroidales	f__Marinifilaceae	g__Butyricimonas	s__
MF51	YES	p__Pseudomonadota	c__Gammaproteobacteria	o__Enterobacterales	f__Enterobacteriaceae	g__Kosakonia	s__Kosakonia radicincitans
ERR3357644.bin.48	YES	p__Bacillota_A	c__Clostridia	o__Oscillospirales	f__Butyricicoccaceae	g__QXXE01	s__QXXE01 sp009911355
RN12.bin.133	YES	p__Bacillota_A	c__Clostridia	o__Lachnospirales	f__Lachnospiraceae	g__Faecalimonas	s__
ERR3357625.bin.6	YES	p__Bacillota_A	c__Clostridia	o__Lachnospirales	f__Lachnospiraceae	g__Butyribacter	s__Butyribacter sp009774235
SRR23960623.bin.15	YES	p__Bacteroidota	c__Bacteroidia	o__Bacteroidales	f__Muribaculaceae	g__UBA3263	s__
SRR23368205.bin.38	YES	p__Bacillota_A	c__Clostridia	o__Oscillospirales	f__Acutalibacteraceae	g__Fimenecus	s__
M15.bin.56	YES	p__Bacillota_A	c__Clostridia	o__Peptostreptococcales	f__Anaerovoracaceae	g__Emergencia	s__Emergencia sp022767345
ERR3357637.bin.69	YES	p__Bacillota_A	c__Clostridia	o__Lachnospirales	f__Lachnospiraceae	g__Ventrimonas	s__Ventrimonas sp009911065
ERR3357626.bin.90	YES	p__Bacillota_A	c__Clostridia	o__Lachnospirales	f__Lachnospiraceae	g__Lachnospira	s__Lachnospira sp910589305
RN15.bin.105	YES	p__Bacillota_A	c__Clostridia	o__Oscillospirales	f__Acutalibacteraceae	g__Eubacterium_R	s__Eubacterium_R sp910577195
BSTS11.bin.138	YES	p__Bacteroidota	c__Bacteroidia	o__Bacteroidales	f__Muribaculaceae	g__CAG-873	s__
HJ10.bin.130	YES	p__Actinomycetota	c__Coriobacteriia	o__Coriobacteriales	f__Eggerthellaceae	g__Enterorhabdus	s__
ERR3357625.bin.37	YES	p__Bacillota_A	c__Clostridia	o__Lachnospirales	f__Lachnospiraceae	g__UBA3282	s__UBA3282 sp910577735
BV6.H.bin.59	YES	p__Bacteroidota	c__Bacteroidia	o__Bacteroidales	f__Muribaculaceae	g__CAG-485	s__
HJ15.bin.40	YES	p__Bacteroidota	c__Bacteroidia	o__Bacteroidales	f__Muribaculaceae	g__Duncaniella	s__Duncaniella sp910578445
SRR23368201.bin.61	YES	p__Bacillota_A	c__Clostridia	o__Lachnospirales	f__Lachnospiraceae	g__Schaedlerella	s__
SRR11425449.bin.56	YES	p__Bacteroidota	c__Bacteroidia	o__Bacteroidales	f__P3	g__Pullibacteroides	s__
SRR11425466.bin.5	YES	p__Bacteroidota	c__Bacteroidia	o__Bacteroidales	f__Muribaculaceae	g__CAG-873	s__
SRR23368204.bin.23	YES	p__Bacillota_A	c__Clostridia	o__Oscillospirales	f__Acutalibacteraceae	g__Eubacterium_R	s__
BV9.H.bin.52	YES	p__Bacillota_A	c__Clostridia	o__Oscillospirales	f__Ruminococcaceae	g__Ruminiclostridium_E	s__
RNX10.bin.47	YES	p__Bacteroidota	c__Bacteroidia	o__Bacteroidales	f__Rikenellaceae	g__Alistipes	s__Alistipes finegoldii
HJX8.bin.47	YES	p__Campylobacterota	c__Campylobacteria	o__Campylobacterales	f__Helicobacteraceae	g__Helicobacter_D	s__
SRR23368217.bin.12	YES	p__Bacillota_A	c__Clostridia	o__Oscillospirales	f__Ruminococcaceae	g__UMGS1601	s__
SRR21474233.bin.100	YES	p__Deferribacterota	c__Deferribacteres	o__Deferribacterales	f__Mucispirillaceae	g__Mucispirillum	s__
H477	YES	p__Pseudomonadota	c__Gammaproteobacteria	o__Burkholderiales	f__Burkholderiaceae_C	g__Achromobacter	s__
BV23.bin.69	YES	p__Bacillota_A	c__Clostridia	o__Oscillospirales	f__Ruminococcaceae	g__RGIG8773	s__
SRR23368209.bin.7	YES	p__Bacillota_A	c__Clostridia	o__Lachnospirales	f__Lachnospiraceae	g__Acetatifactor	s__
SRR13490896.bin.28	YES	p__Bacteroidota	c__Bacteroidia	o__Bacteroidales	f__Muribaculaceae	g__UBA7173	s__
BSTS5.bin.90	YES	p__Bacteroidota	c__Bacteroidia	o__Bacteroidales	f__Muribaculaceae	g__CAG-485	s__
BV21.bin.89	YES	p__Bacteroidota	c__Bacteroidia	o__Bacteroidales	f__Muribaculaceae	g__CAG-873	s__
SRR23960623.bin.30	YES	p__Verrucomicrobiota	c__Verrucomicrobiae	o__Verrucomicrobiales	f__Akkermansiaceae	g__Akkermansia	s__
SRR14411330.bin.19	YES	p__Bacillota_A	c__Clostridia	o__Christensenellales	f__Borkfalkiaceae	g__Coproplasma	s__
SRR11425462.bin.13	YES	p__Bacteroidota	c__Bacteroidia	o__Bacteroidales	f__Muribaculaceae	g__CAG-873	s__
MF12.bin.68	YES	p__Bacteroidota	c__Bacteroidia	o__Bacteroidales	f__Bacteroidaceae	g__UBA4334	s__
MF12.bin.120	YES	p__Bacteroidota	c__Bacteroidia	o__Bacteroidales	f__Muribaculaceae	g__UBA3263	s__
M16.bin.45	YES	p__Bacillota_C	c__Negativicutes	o__Acidaminococcales	f__Acidaminococcaceae	g__Phascolarctobacterium_A	s__Phascolarctobacterium_A sp900757795
BSTS12.bin.17	YES	p__Bacillota_A	c__Clostridia	o__Lachnospirales	f__Lachnospiraceae	g__Eubacterium_F	s__
SRR9205167.bin.47	YES	p__Bacillota_A	c__Clostridia	o__Lachnospirales	f__Lachnospiraceae	g__1XD42-69	s__1XD42-69 sp011959925
MF62	YES	p__Bacillota	c__Bacilli	o__Bacillales_G	f__Fictibacillaceae	g__Fictibacillus	s__
HXJS2.bin.3	YES	p__Bacteroidota	c__Bacteroidia	o__Bacteroidales	f__Muribaculaceae	g__CAG-873	s__
BV12.bin.20	YES	p__Bacillota_A	c__Clostridia	o__Lachnospirales	f__Lachnospiraceae	g__1XD42-69	s__
HJ8.bin.77	YES	p__Bacteroidota	c__Bacteroidia	o__Bacteroidales	f__Muribaculaceae	g__CAG-1031	s__
SRR9205167.bin.67	YES	p__Bacillota_A	c__Clostridia	o__Lachnospirales	f__Lachnospiraceae	g__Butyribacter	s__Butyribacter sp910588655
ERR3357634.bin.41	YES	p__Bacillota_A	c__Clostridia	o__Oscillospirales	f__Ruminococcaceae	g__Ruminiclostridium_E	s__Ruminiclostridium_E sp910585505
ERR3357629.bin.34	YES	p__Desulfobacterota	c__Desulfovibrionia	o__Desulfovibrionales	f__Desulfovibrionaceae	g__Mailhella	s__Mailhella sp003512875
BSTS18.bin.47	YES	p__Desulfobacterota	c__Desulfovibrionia	o__Desulfovibrionales	f__Desulfovibrionaceae	g__Desulfovibrio	s__
HJ11.bin.80	YES	p__Bacillota	c__Bacilli	o__Lactobacillales	f__Streptococcaceae	g__Streptococcus	s__Streptococcus sp004570525
BSTS3.bin.145	YES	p__Bacteroidota	c__Bacteroidia	o__Bacteroidales	f__Muribaculaceae	g__CAG-1031	s__
HJ16.bin.31	YES	p__Bacteroidota	c__Bacteroidia	o__Bacteroidales	f__Rikenellaceae	g__Alistipes	s__
RNX5.bin.76	YES	p__Pseudomonadota	c__Gammaproteobacteria	o__Burkholderiales	f__Burkholderiaceae_B	g__Saezia	s__Saezia sanguinis
ERR3357639.bin.31	YES	p__Bacillota_A	c__Clostridia	o__Oscillospirales	f__Acutalibacteraceae	g__Eubacterium_R	s__Eubacterium_R sp910577215
MF11	YES	p__Pseudomonadota	c__Gammaproteobacteria	o__Enterobacterales	f__Enterobacteriaceae	g__Morganella	s__Morganella morganii_A
SRR23368212.bin.49	YES	p__Bacillota_A	c__Clostridia	o__Oscillospirales	f__Acutalibacteraceae	g__Fimenecus	s__
RN2.bin.6	YES	p__Actinomycetota	c__Actinomycetia	o__Propionibacteriales	f__Propionibacteriaceae	g__Luteococcus	s__Luteococcus japonicus
DF3.bin.43	YES	p__Bacteroidota	c__Bacteroidia	o__Bacteroidales	f__Muribaculaceae	g__CAG-485	s__
SRR23960626.bin.16	YES	p__Bacteroidota	c__Bacteroidia	o__Bacteroidales	f__Muribaculaceae	g__CAG-485	s__
HJ3.bin.205	YES	p__Bacteroidota	c__Bacteroidia	o__Bacteroidales	f__Paludibacteraceae	g__RF16	s__
S1.bin.46	YES	p__Desulfobacterota	c__Desulfovibrionia	o__Desulfovibrionales	f__Desulfovibrionaceae	g__Desulfovibrio	s__
SRR13490894.bin.113	YES	p__Bacteroidota	c__Bacteroidia	o__Bacteroidales	f__Tannerellaceae	g__Parabacteroides	s__Parabacteroides johnsonii
SRR21350690.bin.23	YES	p__Bacteroidota	c__Bacteroidia	o__Bacteroidales	f__Muribaculaceae	g__Muribaculum	s__
SRR11425446.bin.46	YES	p__Bacteroidota	c__Bacteroidia	o__Bacteroidales	f__Muribaculaceae	g__Paramuribaculum	s__Paramuribaculum sp014800945
SRR21474238.bin.23	YES	p__Bacteroidota	c__Bacteroidia	o__Bacteroidales	f__Muribaculaceae	g__CAG-485	s__
BSTS17.bin.95	YES	p__Actinomycetota	c__Actinomycetia	o__Mycobacteriales	f__Mycobacteriaceae	g__Corynebacterium	s__
FDSW210084435_8.bin.98	YES	p__Cyanobacteriota	c__Vampirovibrionia	o__Gastranaerophilales	f__Gastranaerophilaceae	g__Stercorousia	s__
MF16.bin.58	YES	p__Bacteroidota	c__Bacteroidia	o__Bacteroidales	f__Muribaculaceae	g__UBA7173	s__
BV12.bin.48	YES	p__Bacteroidota	c__Bacteroidia	o__Bacteroidales	f__Bacteroidaceae	g__Prevotella	s__
MF16.bin.47	YES	p__Bacteroidota	c__Bacteroidia	o__Bacteroidales	f__Rikenellaceae	g__Alistipes	s__
HJ16.bin.69	YES	p__Bacteroidota	c__Bacteroidia	o__Bacteroidales	f__Bacteroidaceae	g__Bacteroides	s__
SRR11425446.bin.3	YES	p__Spirochaetota	c__Spirochaetia	o__Treponematales	f__Treponemataceae	g__Treponema_D	s__Treponema_D sp014803985
BV14.H.bin.120	YES	p__Bacteroidota	c__Bacteroidia	o__Bacteroidales	f__Muribaculaceae	g__CAG-873	s__
SRR11425439.bin.4	YES	p__Spirochaetota	c__Spirochaetia	o__Treponematales	f__Treponemataceae	g__Treponema_D	s__Treponema_D sp014803985
HJ6.bin.50	YES	p__Bacillota_A	c__Clostridia	o__Christensenellales	f__Borkfalkiaceae	g__Coproplasma	s__
FDSW210084437_10.bin.56	YES	p__Bacillota_A	c__Clostridia	o__Oscillospirales	f__Ruminococcaceae	g__RGIG8773	s__
SRR13490890.bin.13	YES	p__Verrucomicrobiota	c__Verrucomicrobiae	o__Verrucomicrobiales	f__Akkermansiaceae	g__Akkermansia	s__
BV20.bin.37	YES	p__Pseudomonadota	c__Gammaproteobacteria	o__Enterobacterales	f__Enterobacteriaceae	g__Enterobacter	s__Enterobacter mori
SRR11425441.bin.20	YES	p__Bacteroidota	c__Bacteroidia	o__Bacteroidales	f__Muribaculaceae	g__CAG-1031	s__CAG-1031 sp014802445
M18.bin.57	YES	p__Bacillota_A	c__Clostridia	o__Lachnospirales	f__Lachnospiraceae	g__Schaedlerella	s__
M4.bin.67	YES	p__Bacillota_A	c__Clostridia	o__Peptostreptococcales	f__Anaerovoracaceae	g__Lentihominibacter	s__
SRR21350761.bin.9	YES	p__Bacteroidota	c__Bacteroidia	o__Bacteroidales	f__Muribaculaceae	g__Duncaniella	s__
HJ7.bin.89	YES	p__Bacteroidota	c__Bacteroidia	o__Bacteroidales	f__UBA932	g__Cryptobacteroides	s__
SRR23368202.bin.29	YES	p__Bacillota_A	c__Clostridia	o__Oscillospirales	f__Ruminococcaceae	g__	s__
SRR21474235.bin.8	YES	p__Bacillota_A	c__Clostridia	o__Christensenellales	f__Borkfalkiaceae	g__Gallimonas	s__
HJ14.bin.253	YES	p__Bacillota_A	c__Clostridia	o__Lachnospirales	f__Lachnospiraceae	g__RUG115	s__
RF6.bin.22	YES	p__Bacillota_A	c__Clostridia	o__Oscillospirales	f__Acutalibacteraceae	g__Eubacterium_R	s__Eubacterium_R sp002493325
RNX10.bin.41	YES	p__Bacillota	c__Bacilli	o__Erysipelotrichales	f__Erysipelotrichaceae	g__Clostridium_AQ	s__Clostridium_AQ innocuum
ERR3357633.bin.66	YES	p__Bacillota_A	c__Clostridia	o__Lachnospirales	f__Lachnospiraceae	g__Lachnospira	s__Lachnospira sp910589305
RN10.bin.70	YES	p__Bacillota_A	c__Clostridia	o__Lachnospirales	f__Lachnospiraceae	g__UBA9414	s__UBA9414 sp003458885
M17.bin.61	YES	p__Bacillota_A	c__Clostridia	o__Peptostreptococcales	f__Anaerovoracaceae	g__Emergencia	s__Emergencia sp022767345
HJ3.bin.273	YES	p__Bacteroidota	c__Bacteroidia	o__Bacteroidales	f__Rikenellaceae	g__Alistipes	s__
DF15.bin.51	YES	p__Bacteroidota	c__Bacteroidia	o__Bacteroidales	f__Muribaculaceae	g__CAG-485	s__
H930	YES	p__Actinomycetota	c__Actinomycetia	o__Mycobacteriales	f__Mycobacteriaceae	g__Nocardia	s__
ERR3357624.bin.53	YES	p__Bacillota_A	c__Clostridia	o__Christensenellales	f__Borkfalkiaceae	g__Coproplasma	s__Coproplasma sp910577555
DF10.bin.63	YES	p__Desulfobacterota	c__Desulfovibrionia	o__Desulfovibrionales	f__Desulfovibrionaceae	g__Desulfovibrio	s__
M2.bin.62	YES	p__Bacillota_A	c__Clostridia	o__Oscillospirales	f__Ruminococcaceae	g__CAKSAY01	s__
BSTS1.bin.20	YES	p__Bacteroidota	c__Bacteroidia	o__Bacteroidales	f__Muribaculaceae	g__Paramuribaculum	s__
MF19.bin.43	YES	p__Bacteroidota	c__Bacteroidia	o__Bacteroidales	f__P3	g__Pullibacteroides	s__
DF14.bin.55	YES	p__Bacillota_A	c__Clostridia	o__Oscillospirales	f__Ruminococcaceae	g__CAG-115	s__
RNX1.bin.111	YES	p__Bacillota_A	c__Clostridia	o__Lachnospirales	f__Lachnospiraceae	g__Butyribacter	s__
SRR23368210.bin.26	YES	p__Bacillota_A	c__Clostridia	o__Oscillospirales	f__Ruminococcaceae	g__UBA1394	s__
SRR10605902.bin.1	YES	p__Pseudomonadota	c__Gammaproteobacteria	o__Diplorickettsiales	f__Diplorickettsiaceae	g__Aquirickettsiella	s__Aquirickettsiella isopodorum
ERR3357627.bin.73	YES	p__Campylobacterota	c__Campylobacteria	o__Campylobacterales	f__Helicobacteraceae	g__Helicobacter_D	s__Helicobacter_D ganmani
RF12.bin.9	YES	p__Bacillota_B	c__Peptococcia	o__Peptococcales	f__Peptococcaceae	g__UMGS1590	s__UMGS1590 sp900553245
SRR23368213.bin.15	YES	p__Bacillota_A	c__Clostridia	o__UBA1381	f__UBA1381	g__Ornithomonoglobus	s__
RN9.bin.120	YES	p__Bacteroidota	c__Bacteroidia	o__Bacteroidales	f__Muribaculaceae	g__CAG-873	s__
FDSW210084442_16.bin.56	YES	p__Bacillota_A	c__Clostridia	o__UBA1381	f__UBA1381	g__CAG-41	s__
ERR3357621.bin.62	YES	p__Bacillota_A	c__Clostridia	o__Lachnospirales	f__Lachnospiraceae	g__Butyribacter	s__Butyribacter sp009774235
SRR14411261.bin.30	YES	p__Bacteroidota	c__Bacteroidia	o__Bacteroidales	f__P3	g__Pullibacteroides	s__
G1.bin.10	YES	p__Desulfobacterota	c__Desulfovibrionia	o__Desulfovibrionales	f__Desulfovibrionaceae	g__Desulfovibrio	s__
MF6.bin.95	YES	p__Bacillota_A	c__Clostridia	o__Oscillospirales	f__Ruminococcaceae	g__Ruminiclostridium_E	s__
BSTS2.bin.77	YES	p__Bacteroidota	c__Bacteroidia	o__Bacteroidales	f__Bacteroidaceae	g__UBA4334	s__
SRR23368209.bin.73	YES	p__Bacteroidota	c__Bacteroidia	o__Bacteroidales	f__Muribaculaceae	g__UBA3263	s__
HXJS4.bin.25	YES	p__Bacteroidota	c__Bacteroidia	o__Bacteroidales	f__Muribaculaceae	g__Duncaniella	s__
HJ16.bin.34	YES	p__Bacteroidota	c__Bacteroidia	o__Bacteroidales	f__Muribaculaceae	g__Duncaniella	s__
FDSW210084442_16.bin.68	YES	p__Bacillota_A	c__Clostridia	o__Christensenellales	f__Borkfalkiaceae	g__Coproplasma	s__
ERR3357634.bin.4	YES	p__Bacteroidota	c__Bacteroidia	o__Bacteroidales	f__Marinifilaceae	g__Odoribacter	s__Odoribacter sp910589025
BV28.bin.33	YES	p__Bacteroidota	c__Bacteroidia	o__Bacteroidales	f__P3	g__Pullibacteroides	s__
SRR21474242.bin.72	YES	p__Bacillota_A	c__Clostridia	o__Lachnospirales	f__Lachnospiraceae	g__Wujia	s__
HJX8.bin.37	YES	p__Desulfobacterota	c__Desulfovibrionia	o__Desulfovibrionales	f__Desulfovibrionaceae	g__Desulfovibrio	s__
HJ16.bin.119	YES	p__Bacteroidota	c__Bacteroidia	o__Bacteroidales	f__Rikenellaceae	g__Rikenella	s__
BV4.bin.143	YES	p__Bacillota_A	c__Clostridia	o__Oscillospirales	f__Acutalibacteraceae	g__UBA6857	s__
HJX2.bin.70	YES	p__Bacillota_A	c__Clostridia	o__Christensenellales	f__UBA3700	g__MGBC100798	s__
HXJS4.bin.1	YES	p__Bacteroidota	c__Bacteroidia	o__Bacteroidales	f__Muribaculaceae	g__CAG-873	s__
M10.bin.8	YES	p__Bacteroidota	c__Bacteroidia	o__Bacteroidales	f__Bacteroidaceae	g__Prevotella	s__
SRR14411339.bin.21	YES	p__Bacillota_A	c__Clostridia	o__Lachnospirales	f__Lachnospiraceae	g__COE1	s__COE1 sp910579275
RNX3.bin.121	YES	p__Bacteroidota	c__Bacteroidia	o__Bacteroidales	f__Muribaculaceae	g__CAG-485	s__
DF12.bin.24	YES	p__Bacillota_A	c__Clostridia	o__Oscillospirales	f__Ruminococcaceae	g__Ruminiclostridium_E	s__
HJ8.bin.128	YES	p__Bacteroidota	c__Bacteroidia	o__Bacteroidales	f__Rikenellaceae	g__Alistipes	s__
SRR13890103.bin.34	YES	p__Bacteroidota	c__Bacteroidia	o__Bacteroidales	f__P3	g__Pullibacteroides	s__
HJX1.bin.104	YES	p__Bacteroidota	c__Bacteroidia	o__Bacteroidales	f__Marinifilaceae	g__Butyricimonas	s__Butyricimonas synergistica
M8.bin.86	YES	p__Bacillota	c__Bacilli	o__Lactobacillales	f__Lactobacillaceae	g__Lactiplantibacillus	s__Lactiplantibacillus plantarum
DF11.bin.79	YES	p__Bacteroidota	c__Bacteroidia	o__Bacteroidales	f__Bacteroidaceae	g__UBA4372	s__
BV3.bin.10	YES	p__Bacteroidota	c__Bacteroidia	o__Bacteroidales	f__Muribaculaceae	g__CAG-485	s__
HJ8.bin.7	YES	p__Desulfobacterota	c__Desulfovibrionia	o__Desulfovibrionales	f__Desulfovibrionaceae	g__Mailhella	s__
MF11.bin.29	YES	p__Bacteroidota	c__Bacteroidia	o__Bacteroidales	f__P3	g__Pullibacteroides	s__
RF17.bin.79	YES	p__Bacillota	c__Bacilli	o__Erysipelotrichales	f__Coprobacillaceae	g__Faecalibacillus	s__Faecalibacillus intestinalis
SRR23368205.bin.54	YES	p__Cyanobacteriota	c__Vampirovibrionia	o__Gastranaerophilales	f__RUG14156	g__RUG14156	s__
FDSW210084421_12MC.bin.34	YES	p__Desulfobacterota	c__Desulfovibrionia	o__Desulfovibrionales	f__Desulfovibrionaceae	g__Desulfovibrio	s__Desulfovibrio sp011039085
HJ4.bin.91	YES	p__Bacteroidota	c__Bacteroidia	o__Bacteroidales	f__P3	g__Pullibacteroides	s__
SRR9205134.bin.56	YES	p__Bacillota_A	c__Clostridia	o__Christensenellales	f__Borkfalkiaceae	g__Coproplasma	s__Coproplasma sp910585705
HJ17.bin.77	YES	p__Bacteroidota	c__Bacteroidia	o__Bacteroidales	f__P3	g__Pullibacteroides	s__
RN18.bin.121	YES	p__Bacillota_A	c__Clostridia	o__Oscillospirales	f__Acutalibacteraceae	g__Eubacterium_R	s__Eubacterium_R sp014465955
RNX5.bin.141	YES	p__Bacteroidota	c__Bacteroidia	o__Bacteroidales	f__Bacteroidaceae	g__Prevotella	s__Prevotella sp905216025
ERR3357628.bin.85	YES	p__Bacillota_A	c__Clostridia	o__Lachnospirales	f__Lachnospiraceae	g__MGBC143606	s__MGBC143606 sp910587935
HJ19.bin.49	YES	p__Bacteroidota	c__Bacteroidia	o__Bacteroidales	f__Muribaculaceae	g__Duncaniella	s__
SRR11425451.bin.39	YES	p__Spirochaetota	c__Spirochaetia	o__Treponematales	f__Treponemataceae	g__Treponema_D	s__Treponema_D sp014803985
SRR21474244.bin.18	YES	p__Bacillota_A	c__Clostridia	o__Lachnospirales	f__Lachnospiraceae	g__RGIG6919	s__
RNX4.bin.122	YES	p__Bacteroidota	c__Bacteroidia	o__Bacteroidales	f__Muribaculaceae	g__UBA7173	s__
SRR13490895.bin.91	YES	p__Bacteroidota	c__Bacteroidia	o__Bacteroidales	f__Bacteroidaceae	g__Phocaeicola	s__
BV24.bin.147	YES	p__Desulfobacterota	c__Desulfovibrionia	o__Desulfovibrionales	f__Desulfovibrionaceae	g__Desulfovibrio	s__
M9.bin.26	YES	p__Bacillota_A	c__Clostridia	o__Peptostreptococcales	f__Peptostreptococcaceae	g__Peptacetobacter	s__
MF42	YES	p__Pseudomonadota	c__Gammaproteobacteria	o__Enterobacterales	f__Enterobacteriaceae	g__Enterobacter	s__Enterobacter hormaechei_A
M1.bin.11	YES	p__Bacillota_A	c__Clostridia	o__Lachnospirales	f__Lachnospiraceae	g__Wujia	s__
SRR14411288.bin.3	YES	p__Bacillota_A	c__Clostridia	o__Christensenellales	f__Borkfalkiaceae	g__Coproplasma	s__
BSTS3.bin.99	YES	p__Bacteroidota	c__Bacteroidia	o__Bacteroidales	f__Muribaculaceae	g__CAG-485	s__
RN8.bin.31	YES	p__Bacillota	c__Bacilli	o__Lactobacillales	f__Lactobacillaceae	g__Lactobacillus	s__Lactobacillus hominis
SRR13490888.bin.89	YES	p__Bacillota_A	c__Clostridia	o__Lachnospirales	f__Lachnospiraceae	g__1XD8-76	s__
M14.bin.8	YES	p__Bacillota_A	c__Clostridia	o__Oscillospirales	f__Acutalibacteraceae	g__Ruminococcus_E	s__Ruminococcus_E sp002491825
DF5.bin.97	YES	p__Bacillota_A	c__Clostridia	o__Oscillospirales	f__Ruminococcaceae	g__CAG-115	s__
BSTS1.bin.18	YES	p__Bacteroidota	c__Bacteroidia	o__Bacteroidales	f__Muribaculaceae	g__CAG-485	s__
FDSW210084435_8.bin.103	YES	p__Bacillota_A	c__Clostridia	o__Lachnospirales	f__Lachnospiraceae	g__Hominisplanchenecus	s__
HXJS4.bin.58	YES	p__Bacteroidota	c__Bacteroidia	o__Bacteroidales	f__Muribaculaceae	g__Duncaniella	s__Duncaniella sp910578445
H325	YES	p__Bacillota	c__Bacilli	o__Bacillales	f__DSM-18226	g__Niallia	s__Niallia sp001076885
SRR11425430.bin.22	YES	p__Bacteroidota	c__Bacteroidia	o__Bacteroidales	f__Muribaculaceae	g__CAG-485	s__CAG-485 sp014801535
SRR11425450.bin.29	YES	p__Bacillota_A	c__Clostridia	o__Oscillospirales	f__Acutalibacteraceae	g__Eubacterium_R	s__Eubacterium_R sp014799585
SRR10605906.bin.74	YES	p__Bacillota_A	c__Clostridia	o__Lachnospirales	f__Lachnospiraceae	g__MGBC143606	s__
BV3.bin.126	YES	p__Bacteroidota	c__Bacteroidia	o__Bacteroidales	f__Muribaculaceae	g__CAG-873	s__
M1.bin.39	YES	p__Bacteroidota	c__Bacteroidia	o__Bacteroidales	f__Muribaculaceae	g__Paramuribaculum	s__
BV4.bin.113	YES	p__Bacteroidota	c__Bacteroidia	o__Bacteroidales	f__Muribaculaceae	g__Paramuribaculum	s__
ERR3357627.bin.37	YES	p__Bacillota_A	c__Clostridia	o__Lachnospirales	f__Lachnospiraceae	g__Sporofaciens	s__Sporofaciens sp910579015
M13.bin.50	YES	p__Bacteroidota	c__Bacteroidia	o__Bacteroidales	f__Muribaculaceae	g__Paramuribaculum	s__
RF1.bin.26	YES	p__Bacillota	c__Bacilli	o__Staphylococcales	f__Salinicoccaceae	g__Jeotgalicoccus	s__Jeotgalicoccus nanhaiensis
HJX5.bin.20	YES	p__Bacteroidota	c__Bacteroidia	o__Bacteroidales	f__P3	g__Pullibacteroides	s__
S1.bin.25	YES	p__Bacteroidota	c__Bacteroidia	o__Bacteroidales	f__Muribaculaceae	g__CAG-873	s__CAG-873 sp001689415
SAMEA6809535.bin.5	YES	p__Bacteroidota	c__Bacteroidia	o__Bacteroidales	f__Bacteroidaceae	g__RGIG8745	s__RGIG8745 sp017621515
RNX10.bin.10	YES	p__Fusobacteriota	c__Fusobacteriia	o__Fusobacteriales	f__Fusobacteriaceae	g__Fusobacterium_B	s__Fusobacterium_B sp019416865
FDSW210084435_8.bin.35	YES	p__Bacillota_A	c__Clostridia	o__Peptostreptococcales	f__Anaerovoracaceae	g__Fimisoma	s__
HJ4.bin.9	YES	p__Actinomycetota	c__Coriobacteriia	o__Coriobacteriales	f__Eggerthellaceae	g__MGBC163016	s__
HJ3.bin.41	YES	p__Bacteroidota	c__Bacteroidia	o__Bacteroidales	f__Muribaculaceae	g__Duncaniella	s__
RN19.bin.22	YES	p__Bacteroidota	c__Bacteroidia	o__Bacteroidales	f__Muribaculaceae	g__CAG-485	s__
MF13.bin.107	YES	p__Bacteroidota	c__Bacteroidia	o__Bacteroidales	f__P3	g__Pullibacteroides	s__
SRR21474240.bin.16	YES	p__Bacillota_A	c__Clostridia	o__Oscillospirales	f__Ruminococcaceae	g__Ruminiclostridium_E	s__
SRR23368201.bin.37	YES	p__Bacillota_A	c__Clostridia	o__Oscillospirales	f__Acutalibacteraceae	g__Fimenecus	s__
SRR23368219.bin.17	YES	p__Bacillota_A	c__Clostridia	o__Lachnospirales	f__Lachnospiraceae	g__CAG-590	s__
SRR13490896.bin.36	YES	p__Bacteroidota	c__Bacteroidia	o__Bacteroidales	f__Muribaculaceae	g__CAG-485	s__
SRR23368204.bin.58	YES	p__Bacillota_A	c__Clostridia	o__Oscillospirales	f__Oscillospiraceae	g__Dysosmobacter	s__
HXJS4.bin.16	YES	p__Bacteroidota	c__Bacteroidia	o__Bacteroidales	f__Muribaculaceae	g__Duncaniella	s__
SRR13490891.bin.73	YES	p__Bacteroidota	c__Bacteroidia	o__Bacteroidales	f__Muribaculaceae	g__CAG-873	s__
RF13.bin.88	YES	p__Pseudomonadota	c__Gammaproteobacteria	o__Enterobacterales	f__Enterobacteriaceae	g__Serratia_B	s__Serratia_B rubidaea
SRR23368214.bin.4	YES	p__Bacillota_A	c__Clostridia	o__Lachnospirales	f__Lachnospiraceae	g__Eubacterium_F	s__
SRR14411272.bin.12	YES	p__Bacillota	c__Bacilli	o__Acholeplasmatales	f__Anaeroplasmataceae	g__Pelethenecus	s__
SRR23368212.bin.88	YES	p__Bacteroidota	c__Bacteroidia	o__Bacteroidales	f__Marinifilaceae	g__Odoribacter	s__
S7.bin.5	YES	p__Bacteroidota	c__Bacteroidia	o__Bacteroidales	f__Muribaculaceae	g__Muribaculum	s__Muribaculum sp910578835
HJX7.bin.39	YES	p__Actinomycetota	c__Actinomycetia	o__Actinomycetales	f__Microbacteriaceae	g__Leucobacter	s__
RNX8.bin.83	YES	p__Bacillota_A	c__Clostridia	o__Lachnospirales	f__Lachnospiraceae	g__Butyribacter	s__
SRR14411247.bin.36	YES	p__Bacteroidota	c__Bacteroidia	o__Bacteroidales	f__P3	g__Pullibacteroides	s__
HXJS1.bin.4	YES	p__Bacillota_A	c__Clostridia	o__Lachnospirales	f__Lachnospiraceae	g__14-2	s__
RN9.bin.69	YES	p__Desulfobacterota	c__Desulfovibrionia	o__Desulfovibrionales	f__Desulfovibrionaceae	g__Mailhella	s__
MF18.bin.13	YES	p__Bacteroidota	c__Bacteroidia	o__Bacteroidales	f__Muribaculaceae	g__CAJUPY01	s__
RF20.bin.43	YES	p__Bacillota_C	c__Negativicutes	o__Acidaminococcales	f__Acidaminococcaceae	g__Phascolarctobacterium_A	s__Phascolarctobacterium_A succinatutens
SRR11425456.bin.26	YES	p__Bacillota_A	c__Clostridia	o__Oscillospirales	f__Ruminococcaceae	g__RGIG8773	s__RGIG8773 sp014799785
RN10.bin.21	YES	p__Bacillota	c__Bacilli	o__Lactobacillales	f__Lactobacillaceae	g__Limosilactobacillus	s__Limosilactobacillus reuteri
SRR13890126.bin.29	YES	p__Actinomycetota	c__Coriobacteriia	o__Coriobacteriales	f__Eggerthellaceae	g__Adlercreutzia	s__
M2.bin.83	YES	p__Bacillota_A	c__Clostridia	o__Peptostreptococcales	f__Anaerovoracaceae	g__Lentihominibacter	s__
SRR13490891.bin.3	YES	p__Verrucomicrobiota	c__Verrucomicrobiae	o__Verrucomicrobiales	f__Akkermansiaceae	g__Akkermansia	s__
HJ16.bin.100	YES	p__Bacteroidota	c__Bacteroidia	o__Bacteroidales	f__Muribaculaceae	g__CAG-873	s__
HJ17.bin.115	YES	p__Bacteroidota	c__Bacteroidia	o__Bacteroidales	f__Muribaculaceae	g__Paramuribaculum	s__
HJ10.bin.167	YES	p__Bacteroidota	c__Bacteroidia	o__Bacteroidales	f__Bacteroidaceae	g__Bacteroides	s__Bacteroides sp905215555
RF1.bin.77	YES	p__Bacillota_A	c__Clostridia	o__Peptostreptococcales	f__Anaerovoracaceae	g__Lentihominibacter	s__
SRR6032588.bin.12	YES	p__Bacillota_A	c__Clostridia	o__Lachnospirales	f__Lachnospiraceae	g__Caccovicinus	s__Caccovicinus sp009774615
SRR23368216.bin.63	YES	p__Bacillota_A	c__Clostridia	o__Oscillospirales	f__Acutalibacteraceae	g__Eubacterium_R	s__
SRR14411270.bin.18	YES	p__Bacteroidota	c__Bacteroidia	o__Bacteroidales	f__Muribaculaceae	g__Muribaculum	s__Muribaculum sp001701195
M17.bin.94	YES	p__Bacteroidota	c__Bacteroidia	o__Bacteroidales	f__Muribaculaceae	g__CAG-485	s__CAG-485 sp002491165
SRR23368205.bin.22	YES	p__Bacillota_A	c__Clostridia	o__Lachnospirales	f__Lachnospiraceae	g__MGBC143606	s__
FDSW210084421_12MC.bin.85	YES	p__Bacteroidota	c__Bacteroidia	o__Bacteroidales	f__Muribaculaceae	g__UBA7173	s__
H357	YES	p__Bacillota	c__Bacilli	o__Lactobacillales	f__Aerococcaceae	g__Aerococcus	s__Aerococcus urinaeequi
M4.bin.68	YES	p__Bacillota_A	c__Clostridia	o__Oscillospirales	f__Acutalibacteraceae	g__Eubacterium_R	s__Eubacterium_R sp910577195
M17.bin.60	YES	p__Bacteroidota	c__Bacteroidia	o__Bacteroidales	f__Muribaculaceae	g__CAG-485	s__
BSTS13.bin.39	YES	p__Desulfobacterota	c__Desulfovibrionia	o__Desulfovibrionales	f__Desulfovibrionaceae	g__Desulfovibrio	s__
RF9.bin.16	YES	p__Bacillota_A	c__Clostridia	o__Oscillospirales	f__Acutalibacteraceae	g__Eubacterium_R	s__Eubacterium_R sp910577195
SRR11852056.bin.1	YES	p__Bacillota_A	c__Clostridia	o__Lachnospirales	f__Lachnospiraceae	g__Pseudobutyrivibrio	s__
DF17.bin.67	YES	p__Bacillota_A	c__Clostridia	o__Lachnospirales	f__Lachnospiraceae	g__	s__
RF6.bin.7	YES	p__Bacillota	c__Bacilli	o__Lactobacillales	f__Lactobacillaceae	g__Limosilactobacillus	s__Limosilactobacillus reuteri
SRR21474241.bin.74	YES	p__Bacillota_A	c__Clostridia	o__Lachnospirales	f__Lachnospiraceae	g__	s__
S5.bin.65	YES	p__Bacteroidota	c__Bacteroidia	o__Bacteroidales	f__Muribaculaceae	g__Duncaniella	s__
SRR11425451.bin.44	YES	p__Bacteroidota	c__Bacteroidia	o__Bacteroidales	f__Muribaculaceae	g__CAG-873	s__CAG-873 sp014800735
RF18.bin.108	YES	p__Bacillota_A	c__Clostridia	o__Lachnospirales	f__Lachnospiraceae	g__Schaedlerella	s__
RNX1.bin.70	YES	p__Desulfobacterota	c__Desulfovibrionia	o__Desulfovibrionales	f__Desulfovibrionaceae	g__Desulfovibrio	s__
SRR14411338.bin.13	YES	p__Campylobacterota	c__Campylobacteria	o__Campylobacterales	f__Helicobacteraceae	g__NHYM01	s__
FDSW210084435_8.bin.28	YES	p__Bacillota_A	c__Clostridia	o__Oscillospirales	f__Acutalibacteraceae	g__Eubacterium_R	s__
BSTS15.bin.74	YES	p__Bacillota_A	c__Clostridia	o__Lachnospirales	f__Lachnospiraceae	g__Eubacterium_F	s__
BSTS2.bin.36	YES	p__Bacteroidota	c__Bacteroidia	o__Bacteroidales	f__Muribaculaceae	g__CAG-873	s__
SRR13490892.bin.43	YES	p__Bacteroidota	c__Bacteroidia	o__Bacteroidales	f__Rikenellaceae	g__Alistipes	s__
SRR23368202.bin.61	YES	p__Bacillota_A	c__Clostridia	o__Christensenellales	f__Borkfalkiaceae	g__Gallimonas	s__
HJ18.bin.36	YES	p__Bacteroidota	c__Bacteroidia	o__Bacteroidales	f__Muribaculaceae	g__CAG-485	s__
RNX1.bin.166	YES	p__Bacteroidota	c__Bacteroidia	o__Bacteroidales	f__Muribaculaceae	g__CAG-485	s__
SRR14411246.bin.15	YES	p__Bacteroidota	c__Bacteroidia	o__Bacteroidales	f__Muribaculaceae	g__CAG-485	s__
DF18.bin.99	YES	p__Bacteroidota	c__Bacteroidia	o__Bacteroidales	f__P3	g__Pullibacteroides	s__
BV28.bin.93	YES	p__Desulfobacterota	c__Desulfovibrionia	o__Desulfovibrionales	f__Desulfovibrionaceae	g__Desulfovibrio	s__
HJ1.bin.41	YES	p__Bacillota_A	c__Clostridia	o__Lachnospirales	f__Lachnospiraceae	g__Butyribacter	s__
G1.bin.12	YES	p__Bacteroidota	c__Bacteroidia	o__Bacteroidales	f__Muribaculaceae	g__Muribaculum	s__
SRR21474235.bin.56	YES	p__Bacillota_A	c__Clostridia	o__Christensenellales	f__Borkfalkiaceae	g__Gallimonas	s__
BV3.bin.12	YES	p__Bacillota_A	c__Clostridia	o__Lachnospirales	f__Lachnospiraceae	g__	s__
BSTS1.bin.158	YES	p__Bacillota_A	c__Clostridia	o__Oscillospirales	f__Ruminococcaceae	g__Firm-04	s__
SRR13490888.bin.32	YES	p__Pseudomonadota	c__Gammaproteobacteria	o__Burkholderiales	f__Burkholderiaceae_A	g__JAFTYR01	s__
RNX5.bin.13	YES	p__Bacillota_C	c__Negativicutes	o__Acidaminococcales	f__Acidaminococcaceae	g__Phascolarctobacterium_A	s__Phascolarctobacterium_A sp905200645
BV6.H.bin.44	YES	p__Bacillota_A	c__Clostridia	o__Lachnospirales	f__Lachnospiraceae	g__1XD42-69	s__
CD1.bin.9	YES	p__Verrucomicrobiota	c__Verrucomicrobiae	o__Verrucomicrobiales	f__Akkermansiaceae	g__Akkermansia	s__
MF85	YES	p__Bacillota	c__Bacilli	o__Paenibacillales	f__Paenibacillaceae	g__Paenibacillus	s__
RN3.bin.135	YES	p__Pseudomonadota	c__Gammaproteobacteria	o__Enterobacterales_A	f__Pasteurellaceae	g__Rodentibacter	s__Rodentibacter rarus
SRR23368211.bin.38	YES	p__Bacteroidota	c__Bacteroidia	o__Bacteroidales	f__Muribaculaceae	g__CAG-485	s__
M15.bin.70	YES	p__Bacillota_A	c__Clostridia	o__Lachnospirales	f__Lachnospiraceae	g__CAG-632	s__CAG-632 sp910587045
SRR23368208.bin.40	YES	p__Bacillota_A	c__Clostridia	o__Oscillospirales	f__Ruminococcaceae	g__UMGS1601	s__
SAMEA6809535.bin.19	YES	p__Spirochaetota	c__Spirochaetia	o__Treponematales	f__Treponemataceae	g__Treponema_D	s__
RN6.bin.64	YES	p__Bacillota_A	c__Clostridia	o__Lachnospirales	f__Lachnospiraceae	g__Schaedlerella	s__
RN17.bin.101	YES	p__Bacillota_A	c__Clostridia	o__Lachnospirales	f__Lachnospiraceae	g__Wujia	s__
HJ12.bin.163	YES	p__Bacteroidota	c__Bacteroidia	o__Bacteroidales	f__Bacteroidaceae	g__	s__
SRR13490889.bin.22	YES	p__Pseudomonadota	c__Gammaproteobacteria	o__Burkholderiales	f__Burkholderiaceae_A	g__JAFTYR01	s__
S5.bin.72	YES	p__Bacteroidota	c__Bacteroidia	o__Bacteroidales	f__Muribaculaceae	g__CAG-485	s__
ERR3357639.bin.80	YES	p__Bacillota_A	c__Clostridia	o__Lachnospirales	f__Lachnospiraceae	g__UBA3282	s__UBA3282 sp009774575
SRR23368206.bin.46	YES	p__Bacteroidota	c__Bacteroidia	o__Bacteroidales	f__Muribaculaceae	g__CAG-485	s__
MF6.bin.77	YES	p__Desulfobacterota	c__Desulfovibrionia	o__Desulfovibrionales	f__Desulfovibrionaceae	g__Desulfovibrio	s__
HJ8.bin.206	YES	p__Bacteroidota	c__Bacteroidia	o__Bacteroidales	f__Rikenellaceae	g__Alistipes	s__
MF13.bin.95	YES	p__Bacillota_A	c__Clostridia	o__Oscillospirales	f__Acutalibacteraceae	g__Fimenecus	s__
MF4.bin.100	YES	p__Spirochaetota	c__GWE2-31-10	o__GWE2-31-10	f__GWE2-31-10	g__RGIG8597	s__
SRR11425456.bin.9	YES	p__Bacteroidota	c__Bacteroidia	o__Bacteroidales	f__Muribaculaceae	g__CAG-485	s__CAG-485 sp014800535
SRR11425450.bin.10	YES	p__Bacteroidota	c__Bacteroidia	o__Bacteroidales	f__Muribaculaceae	g__Duncaniella	s__
BSTS1.bin.180	YES	p__Bacteroidota	c__Bacteroidia	o__Bacteroidales	f__Muribaculaceae	g__Paramuribaculum	s__
HJX1.bin.23	YES	p__Bacteroidota	c__Bacteroidia	o__Bacteroidales	f__Muribaculaceae	g__UBA7173	s__
SRR11425466.bin.41	YES	p__Bacteroidota	c__Bacteroidia	o__Bacteroidales	f__Muribaculaceae	g__CAJUPY01	s__CAJUPY01 sp014800385
HJ12.bin.90	YES	p__Bacteroidota	c__Bacteroidia	o__Bacteroidales	f__Rikenellaceae	g__Alistipes	s__
SRR9205169.bin.15	YES	p__Bacillota_A	c__Clostridia	o__Lachnospirales	f__Lachnospiraceae	g__MGBC164599	s__MGBC164599 sp910575625
SRR21350780.bin.1	YES	p__Bacteroidota	c__Bacteroidia	o__Bacteroidales	f__Muribaculaceae	g__Amulumruptor	s__
HJ7.bin.195	YES	p__Bacillota_A	c__Clostridia	o__Lachnospirales	f__Lachnospiraceae	g__Caccovicinus	s__
HJX1.bin.95	YES	p__Bacteroidota	c__Bacteroidia	o__Bacteroidales	f__Bacteroidaceae	g__Bacteroides	s__Bacteroides uniformis
SRR23368217.bin.62	YES	p__Bacteroidota	c__Bacteroidia	o__Bacteroidales	f__Rikenellaceae	g__Alistipes	s__
HJX3.bin.66	YES	p__Bacillota	c__Bacilli	o__Erysipelotrichales	f__Erysipelotrichaceae	g__Dubosiella	s__
M17.bin.45	YES	p__Bacteroidota	c__Bacteroidia	o__Bacteroidales	f__Muribaculaceae	g__CAG-873	s__
ERR3357642.bin.58	YES	p__Bacillota_A	c__Clostridia	o__Lachnospirales	f__Lachnospiraceae	g__Ventrimonas	s__Ventrimonas sp003611875
H1102	YES	p__Bacillota	c__Bacilli	o__Staphylococcales	f__Staphylococcaceae	g__Staphylococcus	s__Staphylococcus capitis
DF16.bin.44	YES	p__Bacillota_A	c__Clostridia	o__Oscillospirales	f__Ruminococcaceae	g__CAG-115	s__
SRR23368209.bin.87	YES	p__Bacillota_A	c__Clostridia	o__Lachnospirales	f__Lachnospiraceae	g__	s__
DF9.bin.44	YES	p__Desulfobacterota	c__Desulfovibrionia	o__Desulfovibrionales	f__Desulfovibrionaceae	g__Desulfovibrio	s__
M17.bin.86	YES	p__Actinomycetota	c__Actinomycetia	o__Actinomycetales	f__Bifidobacteriaceae	g__Bifidobacterium	s__Bifidobacterium globosum
M3.bin.124	YES	p__Bacillota	c__Bacilli	o__Erysipelotrichales	f__Erysipelotrichaceae	g__Dubosiella	s__Dubosiella sp910585105
MF7.bin.143	YES	p__Bacteroidota	c__Bacteroidia	o__Bacteroidales	f__Bacteroidaceae	g__Prevotella	s__
M13.bin.61	YES	p__Elusimicrobiota	c__Elusimicrobia	o__Elusimicrobiales	f__Elusimicrobiaceae	g__UBA1436	s__
DF12.bin.13	YES	p__Campylobacterota	c__Campylobacteria	o__Campylobacterales	f__Helicobacteraceae	g__Helicobacter_C	s__
RN1.bin.109	YES	p__Campylobacterota	c__Campylobacteria	o__Campylobacterales	f__Helicobacteraceae	g__Helicobacter_D	s__Helicobacter_D rodentium
HJ19.bin.55	YES	p__Bacillota_A	c__Clostridia	o__Peptostreptococcales	f__Anaerovoracaceae	g__JAAVYD01	s__
BSTS15.bin.36	YES	p__Desulfobacterota	c__Desulfovibrionia	o__Desulfovibrionales	f__Desulfovibrionaceae	g__Desulfovibrio	s__
M19.bin.11	YES	p__Actinomycetota	c__Coriobacteriia	o__Coriobacteriales	f__Eggerthellaceae	g__Anaerotardibacter	s__Anaerotardibacter sp000435675
BSTS12.bin.145	YES	p__Bacteroidota	c__Bacteroidia	o__Bacteroidales	f__Muribaculaceae	g__CAG-485	s__
ERR3357638.bin.80	YES	p__Campylobacterota	c__Campylobacteria	o__Campylobacterales	f__Helicobacteraceae	g__Helicobacter_C	s__Helicobacter_C hepaticus
RF9.bin.107	YES	p__Bacillota_B	c__Peptococcia	o__Peptococcales	f__Peptococcaceae	g__UBA7185	s__UBA7185 sp002491065
SRR11425459.bin.18	YES	p__Bacteroidota	c__Bacteroidia	o__Bacteroidales	f__Muribaculaceae	g__CAG-485	s__CAG-485 sp014800785
M15.bin.72	YES	p__Bacteroidota	c__Bacteroidia	o__Bacteroidales	f__Muribaculaceae	g__CAG-485	s__
SRR23368217.bin.88	YES	p__Bacillota_A	c__Clostridia	o__Oscillospirales	f__Acutalibacteraceae	g__Fimenecus	s__
HJ19.bin.122	YES	p__Bacillota_A	c__Clostridia	o__Peptostreptococcales	f__Anaerovoracaceae	g__Lentihominibacter	s__
FDSW210084436_9.bin.89	YES	p__Bacteroidota	c__Bacteroidia	o__Bacteroidales	f__Barnesiellaceae	g__Barnesiella_A	s__
DF7.bin.126	YES	p__Bacteroidota	c__Bacteroidia	o__Bacteroidales	f__P3	g__Pullibacteroides	s__
M5.bin.64	YES	p__Desulfobacterota	c__Desulfovibrionia	o__Desulfovibrionales	f__Desulfovibrionaceae	g__Mailhella	s__
S9.bin.40	YES	p__Bacillota_A	c__Clostridia	o__Lachnospirales	f__Lachnospiraceae	g__UBA3282	s__UBA3282 sp910579395
RF14.bin.62	YES	p__Bacteroidota	c__Bacteroidia	o__Bacteroidales	f__Muribaculaceae	g__Paramuribaculum	s__
DY71	YES	p__Pseudomonadota	c__Gammaproteobacteria	o__Enterobacterales	f__Enterobacteriaceae	g__Klebsiella	s__Klebsiella aerogenes
SRR13490894.bin.117	YES	p__Bacteroidota	c__Bacteroidia	o__Bacteroidales	f__Tannerellaceae	g__Parabacteroides	s__Parabacteroides sp003480915
SRR23368208.bin.7	YES	p__Bacillota_A	c__Clostridia	o__Oscillospirales	f__Acutalibacteraceae	g__Ruminococcus_E	s__
SRR14411339.bin.28	YES	p__Bacillota_A	c__Clostridia	o__Oscillospirales	f__Oscillospiraceae	g__Dysosmobacter	s__Dysosmobacter sp910577405
BV21.bin.110	YES	p__Bacteroidota	c__Bacteroidia	o__Bacteroidales	f__Muribaculaceae	g__JAGBWK01	s__
SRR11425453.bin.54	YES	p__Bacteroidota	c__Bacteroidia	o__Bacteroidales	f__Muribaculaceae	g__Paramuribaculum	s__Paramuribaculum sp014801865
BVI9.bin.47	YES	p__Bacteroidota	c__Bacteroidia	o__Bacteroidales	f__Muribaculaceae	g__CAG-485	s__
RNX3.bin.27	YES	p__Cyanobacteriota	c__Vampirovibrionia	o__Gastranaerophilales	f__Gastranaerophilaceae	g__Limenecus	s__
M1.bin.103	YES	p__Bacteroidota	c__Bacteroidia	o__Bacteroidales	f__P3	g__Pullibacteroides	s__
HJ15.bin.104	YES	p__Bacillota	c__Bacilli	o__Lactobacillales	f__Streptococcaceae	g__Streptococcus	s__
H255	YES	p__Bacillota	c__Bacilli	o__Lactobacillales	f__Streptococcaceae	g__Lactococcus	s__Lactococcus lactis
SRR23368201.bin.39	YES	p__Bacillota_A	c__Clostridia	o__UMGS1883	f__UMGS1883	g__JAJQCX01	s__
HJ9.bin.138	YES	p__Bacillota_A	c__Clostridia	o__Lachnospirales	f__Lachnospiraceae	g__14-2	s__
DF7.bin.17	YES	p__Bacillota_A	c__Clostridia	o__Oscillospirales	f__Ruminococcaceae	g__Ruminiclostridium_E	s__
DF4.bin.33	YES	p__Bacteroidota	c__Bacteroidia	o__Bacteroidales	f__Bacteroidaceae	g__Prevotella	s__
SRR23368207.bin.85	YES	p__Bacillota_A	c__Clostridia	o__Lachnospirales	f__Lachnospiraceae	g__Butyribacter	s__
M17.bin.111	YES	p__Bacteroidota	c__Bacteroidia	o__Bacteroidales	f__Bacteroidaceae	g__Prevotella	s__
SRR23368215.bin.77	YES	p__Bacillota_A	c__Clostridia	o__Oscillospirales	f__Acutalibacteraceae	g__	s__
BSTS5.bin.117	YES	p__Desulfobacterota	c__Desulfovibrionia	o__Desulfovibrionales	f__Desulfovibrionaceae	g__Bilophila	s__
SRR11425443.bin.64	YES	p__Bacteroidota	c__Bacteroidia	o__Bacteroidales	f__Muribaculaceae	g__CAG-485	s__CAG-485 sp014800785
SRR21350775.bin.9	YES	p__Bacteroidota	c__Bacteroidia	o__Bacteroidales	f__Muribaculaceae	g__UBA3263	s__
HJ14.bin.183	YES	p__Bacillota	c__Bacilli	o__Erysipelotrichales	f__Coprobacillaceae	g__Fimiplasma	s__
SRR6032587.bin.3	YES	p__Campylobacterota	c__Campylobacteria	o__Campylobacterales	f__Helicobacteraceae	g__Helicobacter_C	s__Helicobacter_C typhlonius
SRR23368219.bin.42	YES	p__Bacteroidota	c__Bacteroidia	o__Bacteroidales	f__Bacteroidaceae	g__Bacteroides	s__
RNX4.bin.56	YES	p__Bacteroidota	c__Bacteroidia	o__Bacteroidales	f__Muribaculaceae	g__UBA7173	s__
FDSW210084436_9.bin.46	YES	p__Bacillota_A	c__Clostridia	o__Oscillospirales	f__Ruminococcaceae	g__CAG-115	s__
SRR14411261.bin.11	YES	p__Bacteroidota	c__Bacteroidia	o__Bacteroidales	f__P3	g__Pullibacteroides	s__
MFY43	YES	p__Pseudomonadota	c__Gammaproteobacteria	o__Enterobacterales	f__Enterobacteriaceae	g__Enterobacter	s__Enterobacter hormaechei_A
MF6	YES	p__Pseudomonadota	c__Gammaproteobacteria	o__Enterobacterales	f__Enterobacteriaceae	g__Enterobacter	s__Enterobacter cloacae_M
BV21.bin.145	YES	p__Bacteroidota	c__Bacteroidia	o__Bacteroidales	f__Muribaculaceae	g__CAG-485	s__
SRR13490894.bin.43	YES	p__Bacteroidota	c__Bacteroidia	o__Bacteroidales	f__Rikenellaceae	g__Tidjanibacter	s__
MF11.bin.46	YES	p__Bacillota_A	c__Clostridia	o__Christensenellales	f__Pumilibacteraceae	g__Anaerocaecibacter	s__
BV24.bin.120	YES	p__Pseudomonadota	c__Gammaproteobacteria	o__Burkholderiales	f__Burkholderiaceae	g__Oxalobacter	s__
HXJS2.bin.42	YES	p__Bacteroidota	c__Bacteroidia	o__Bacteroidales	f__Muribaculaceae	g__CAG-485	s__
SRR23368217.bin.22	YES	p__Bacteroidota	c__Bacteroidia	o__Bacteroidales	f__Rikenellaceae	g__Tidjanibacter	s__
RNX3.bin.125	YES	p__Bacteroidota	c__Bacteroidia	o__Bacteroidales	f__Marinifilaceae	g__Odoribacter	s__Odoribacter sp905215395
SRR13890097.bin.3	YES	p__Spirochaetota	c__Spirochaetia	o__Treponematales	f__Treponemataceae	g__Treponema_D	s__
H24_2	YES	p__Bacillota	c__Bacilli	o__Bacillales	f__DSM-1321	g__Peribacillus	s__Peribacillus frigoritolerans
SRR14411332.bin.7	YES	p__Bacillota_A	c__Clostridia	o__Christensenellales	f__Borkfalkiaceae	g__Coproplasma	s__
SRR10605906.bin.115	YES	p__Bacillota_A	c__Clostridia	o__Oscillospirales	f__Ruminococcaceae	g__UBA1394	s__
HXJS4.bin.8	YES	p__Bacteroidota	c__Bacteroidia	o__Bacteroidales	f__Muribaculaceae	g__CAG-873	s__
SRR14411320.bin.2	YES	p__Campylobacterota	c__Campylobacteria	o__Campylobacterales	f__Helicobacteraceae	g__NHYN01	s__
RF11.bin.50	YES	p__Bacillota_A	c__Clostridia	o__Lachnospirales	f__Lachnospiraceae	g__Roseburia	s__
H498	YES	p__Pseudomonadota	c__Gammaproteobacteria	o__Enterobacterales	f__Enterobacteriaceae	g__Providencia	s__Providencia vermicola
RNX4.bin.78	YES	p__Fusobacteriota	c__Fusobacteriia	o__Fusobacteriales	f__Fusobacteriaceae	g__Fusobacterium_B	s__
M1.bin.62	YES	p__Bacteroidota	c__Bacteroidia	o__Bacteroidales	f__UBA932	g__Cryptobacteroides	s__
SRR14411287.bin.4	YES	p__Bacteroidota	c__Bacteroidia	o__Bacteroidales	f__Muribaculaceae	g__UBA3263	s__UBA3263 sp002490725
SRR23368208.bin.25	YES	p__Verrucomicrobiota	c__Verrucomicrobiae	o__Verrucomicrobiales	f__Akkermansiaceae	g__Akkermansia	s__
SRR10605906.bin.13	YES	p__Bacillota_A	c__Clostridia	o__Lachnospirales	f__Lachnospiraceae	g__CAG-632	s__
SRR11425431.bin.34	YES	p__Bacteroidota	c__Bacteroidia	o__Bacteroidales	f__Muribaculaceae	g__Duncaniella	s__Duncaniella sp014802325
MF2.bin.80	YES	p__Bacteroidota	c__Bacteroidia	o__Bacteroidales	f__Muribaculaceae	g__Paramuribaculum	s__
SRR13490894.bin.20	YES	p__Bacteroidota	c__Bacteroidia	o__Bacteroidales	f__Paludibacteraceae	g__RF16	s__
SRR13890126.bin.31	YES	p__Desulfobacterota	c__Desulfovibrionia	o__Desulfovibrionales	f__Desulfovibrionaceae	g__Desulfovibrio	s__
RF20.bin.40	YES	p__Bacillota_A	c__Clostridia	o__Lachnospirales	f__Lachnospiraceae	g__Ruminococcus_B	s__Ruminococcus_B gnavus
FDSW210084433_6.bin.23	YES	p__Bacillota_A	c__Clostridia	o__Oscillospirales	f__Acutalibacteraceae	g__Fimenecus	s__
ERR3357643.bin.19	YES	p__Bacillota_A	c__Clostridia	o__Lachnospirales	f__Lachnospiraceae	g__Ventrimonas	s__
HJ17.bin.125	YES	p__Bacillota_A	c__Clostridia	o__Peptostreptococcales	f__Anaerovoracaceae	g__Zhenpiania	s__
SRR23368208.bin.8	YES	p__Bacillota_A	c__Clostridia	o__Oscillospirales	f__Acutalibacteraceae	g__Fimenecus	s__
HJ7.bin.13	YES	p__Bacteroidota	c__Bacteroidia	o__Bacteroidales	f__Rikenellaceae	g__Alistipes	s__
SRR14411328.bin.29	YES	p__Campylobacterota	c__Campylobacteria	o__Campylobacterales	f__Helicobacteraceae	g__NHYN01	s__
G1.bin.81	YES	p__Desulfobacterota	c__Desulfovibrionia	o__Desulfovibrionales	f__Desulfovibrionaceae	g__Desulfovibrio	s__
DF10.bin.83	YES	p__Bacillota_A	c__Clostridia	o__Lachnospirales	f__Lachnospiraceae	g__Wujia	s__
RNX3.bin.71	YES	p__Bacillota_A	c__Clostridia	o__Oscillospirales	f__Acutalibacteraceae	g__Eubacterium_R	s__Eubacterium_R sp910577195
SRR14411304.bin.2	YES	p__Bacteroidota	c__Bacteroidia	o__Bacteroidales	f__Rikenellaceae	g__Alistipes	s__
RN12.bin.142	YES	p__Bacillota_A	c__Clostridia	o__Oscillospirales	f__Acutalibacteraceae	g__Eubacterium_R	s__
RN19.bin.87	YES	p__Bacillota_A	c__Clostridia	o__Peptostreptococcales	f__Anaerovoracaceae	g__Emergencia	s__
HJ14.bin.53	YES	p__Bacillota_A	c__Clostridia	o__Peptostreptococcales	f__Anaerovoracaceae	g__JAAVYD01	s__
HJ19.bin.146	YES	p__Bacteroidota	c__Bacteroidia	o__Bacteroidales	f__Paludibacteraceae	g__RF16	s__
FDSW210084434_7.bin.103	YES	p__Bacillota_A	c__Clostridia	o__Oscillospirales	f__Ruminococcaceae	g__CAG-115	s__
M19.bin.24	YES	p__Desulfobacterota	c__Desulfovibrionia	o__Desulfovibrionales	f__Desulfovibrionaceae	g__Desulfovibrio	s__
SRR13490891.bin.85	YES	p__Bacillota_A	c__Clostridia	o__Lachnospirales	f__Lachnospiraceae	g__Wujia	s__
RNX7.bin.59	YES	p__Bacteroidota	c__Bacteroidia	o__Bacteroidales	f__Muribaculaceae	g__CAG-485	s__
SRR14411304.bin.3	YES	p__Bacteroidota	c__Bacteroidia	o__Bacteroidales	f__Muribaculaceae	g__Muribaculum	s__Muribaculum sp910578785
HXJS1.bin.29	YES	p__Bacteroidota	c__Bacteroidia	o__Bacteroidales	f__Muribaculaceae	g__Duncaniella	s__
RF18.bin.223	YES	p__Desulfobacterota	c__Desulfovibrionia	o__Desulfovibrionales	f__Desulfovibrionaceae	g__Mailhella	s__Mailhella sp910577155
M1.bin.91	YES	p__Bacteroidota	c__Bacteroidia	o__Bacteroidales	f__Muribaculaceae	g__UBA7173	s__
SRR13490892.bin.81	YES	p__Bacteroidota	c__Bacteroidia	o__Bacteroidales	f__Muribaculaceae	g__UBA3263	s__
HJX5.bin.111	YES	p__Pseudomonadota	c__Gammaproteobacteria	o__Enterobacterales	f__Enterobacteriaceae	g__Escherichia	s__Escherichia coli
DF7.bin.56	YES	p__Bacteroidota	c__Bacteroidia	o__Bacteroidales	f__Muribaculaceae	g__CAG-873	s__
ERR3357618.bin.22	YES	p__Bacillota_A	c__Clostridia	o__Lachnospirales	f__Lachnospiraceae	g__COE1	s__COE1 sp910579275
SRR13490893.bin.118	YES	p__Bacillota_A	c__Clostridia	o__Lachnospirales	f__Lachnospiraceae	g__Eubacterium_F	s__
H359	YES	p__Bacillota_A	c__Clostridia	o__Peptostreptococcales	f__Peptostreptococcaceae	g__Paraclostridium	s__Paraclostridium dentum
MF14.bin.101	YES	p__Bacillota_A	c__Clostridia	o__Oscillospirales	f__Ruminococcaceae	g__CAG-115	s__
HJX8.bin.14	YES	p__Bacillota	c__Bacilli	o__Bacillales	f__Planococcaceae	g__Kurthia	s__Kurthia gibsonii
RNX8.bin.109	YES	p__Bacillota_A	c__Clostridia	o__Christensenellales	f__Borkfalkiaceae	g__Coproplasma	s__
RF13.bin.90	YES	p__Bacteroidota	c__Bacteroidia	o__Bacteroidales	f__Bacteroidaceae	g__Phocaeicola	s__Phocaeicola faecalis
SRR13490893.bin.145	YES	p__Bacteroidota	c__Bacteroidia	o__Bacteroidales	f__Rikenellaceae	g__Alistipes	s__
SRR9205167.bin.8	YES	p__Bacteroidota	c__Bacteroidia	o__Bacteroidales	f__Rikenellaceae	g__Alistipes	s__Alistipes sp009774895
MF8.bin.11	YES	p__Bacteroidota	c__Bacteroidia	o__Bacteroidales	f__Bacteroidaceae	g__Prevotella	s__
HXJS2.bin.29	YES	p__Bacteroidota	c__Bacteroidia	o__Bacteroidales	f__Muribaculaceae	g__CAG-873	s__
HJ4.bin.80	YES	p__Campylobacterota	c__Campylobacteria	o__Campylobacterales	f__Helicobacteraceae	g__Helicobacter_C	s__Helicobacter_C japonicus
MF8.bin.117	YES	p__Deferribacterota	c__Deferribacteres	o__Deferribacterales	f__Mucispirillaceae	g__	s__
RF18.bin.1	YES	p__Bacillota_A	c__Clostridia	o__Oscillospirales	f__Oscillospiraceae	g__Pseudoscilispira	s__
FDSW210084431_4.bin.90	YES	p__Bacteroidota	c__Bacteroidia	o__Bacteroidales	f__Muribaculaceae	g__CAG-873	s__
HJX1.bin.25	YES	p__Bacteroidota	c__Bacteroidia	o__Bacteroidales	f__Muribaculaceae	g__CAG-485	s__
BV22.bin.119	YES	p__Bacillota_A	c__Clostridia	o__Oscillospirales	f__CAG-382	g__UBA1752	s__
SRR21350752.bin.1	YES	p__Bacteroidota	c__Bacteroidia	o__Bacteroidales	f__Muribaculaceae	g__CAG-485	s__
DF8.bin.2	YES	p__Spirochaetota	c__Spirochaetia	o__Treponematales	f__Treponemataceae	g__Treponema_D	s__
RNX4.bin.7	YES	p__Desulfobacterota	c__Desulfovibrionia	o__Desulfovibrionales	f__Desulfovibrionaceae	g__Desulfovibrio	s__
SRR21474242.bin.25	YES	p__Bacillota_A	c__Clostridia	o__Lachnospirales	f__Lachnospiraceae	g__Velocimicrobium	s__
RN18.bin.109	YES	p__Actinomycetota	c__Coriobacteriia	o__Coriobacteriales	f__Coriobacteriaceae	g__Collinsella	s__Collinsella sp900540845
SRR13490890.bin.22	YES	p__Cyanobacteriota	c__Vampirovibrionia	o__Gastranaerophilales	f__Gastranaerophilaceae	g__Avigastranaerophilus	s__
MF19.bin.34	YES	p__Bacillota_A	c__Clostridia	o__Lachnospirales	f__Lachnospiraceae	g__CAG-303	s__
SRR11425465.bin.29	YES	p__Bacteroidota	c__Bacteroidia	o__Bacteroidales	f__Muribaculaceae	g__UBA3263	s__UBA3263 sp014802435
SRR9205127.bin.93	YES	p__Bacillota_A	c__Clostridia	o__Lachnospirales	f__Lachnospiraceae	g__Caccovicinus	s__Caccovicinus sp009774615
SRR13490892.bin.45	YES	p__Bacillota_A	c__Clostridia	o__Lachnospirales	f__Lachnospiraceae	g__UBA2882	s__
FDSW210084421_12MC.bin.88	YES	p__Bacteroidota	c__Bacteroidia	o__Bacteroidales	f__Muribaculaceae	g__CAG-485	s__
S5.bin.18	YES	p__Bacteroidota	c__Bacteroidia	o__Bacteroidales	f__Muribaculaceae	g__CAG-485	s__
BV19.bin.6	YES	p__Bacteroidota	c__Bacteroidia	o__Bacteroidales	f__Muribaculaceae	g__UBA3263	s__
HJX8.bin.24	YES	p__Deferribacterota	c__Deferribacteres	o__Deferribacterales	f__Mucispirillaceae	g__Mucispirillum	s__
SRR21474233.bin.77	YES	p__Bacillota_A	c__Clostridia	o__Oscillospirales	f__Ruminococcaceae	g__CAG-115	s__
RN19.bin.9	YES	p__Bacillota_A	c__Clostridia	o__Oscillospirales	f__Ruminococcaceae	g__Negativibacillus	s__
S5.bin.64	YES	p__Bacteroidota	c__Bacteroidia	o__Bacteroidales	f__Muribaculaceae	g__Duncaniella	s__Duncaniella sp910578445
BV21.bin.48	YES	p__Bacillota_A	c__Clostridia	o__Lachnospirales	f__Lachnospiraceae	g__Eubacterium_F	s__
RNX7.bin.24	YES	p__Bacillota_A	c__Clostridia	o__Lachnospirales	f__Lachnospiraceae	g__UBA3282	s__
SRR13490889.bin.89	YES	p__Verrucomicrobiota	c__Verrucomicrobiae	o__Verrucomicrobiales	f__Akkermansiaceae	g__Akkermansia	s__
HJX1.bin.91	YES	p__Bacteroidota	c__Bacteroidia	o__Bacteroidales	f__Rikenellaceae	g__Alistipes	s__
ERR3357637.bin.37	YES	p__Bacillota_A	c__Clostridia	o__Lachnospirales	f__Lachnospiraceae	g__UBA3402	s__UBA3402 sp910577935
ERR3357633.bin.61	YES	p__Bacillota_A	c__Clostridia	o__Christensenellales	f__Borkfalkiaceae	g__Coproplasma	s__Coproplasma sp910577555
H1377	YES	p__Pseudomonadota	c__Gammaproteobacteria	o__Enterobacterales	f__Enterobacteriaceae	g__Proteus	s__Proteus mirabilis
RN17.bin.49	YES	p__Bacillota_A	c__Clostridia	o__Oscillospirales	f__Acutalibacteraceae	g__Eubacterium_R	s__Eubacterium_R sp910577195
SRR10605901.bin.1	YES	p__Bacteroidota	c__Bacteroidia	o__Bacteroidales	f__Muribaculaceae	g__CAG-873	s__
BV23.bin.82	YES	p__Desulfobacterota	c__Desulfovibrionia	o__Desulfovibrionales	f__Desulfovibrionaceae	g__Desulfovibrio	s__
SRR23368203.bin.3	YES	p__Bacteroidota	c__Bacteroidia	o__Bacteroidales	f__Muribaculaceae	g__JAJPXC01	s__
SRR11425464.bin.24	YES	p__Bacteroidota	c__Bacteroidia	o__Bacteroidales	f__Muribaculaceae	g__CAG-873	s__
ERR3357628.bin.38	YES	p__Bacteroidota	c__Bacteroidia	o__Bacteroidales	f__Bacteroidaceae	g__Bacteroides	s__Bacteroides acidifaciens
RNX1.bin.125	YES	p__Bacteroidota	c__Bacteroidia	o__Bacteroidales	f__Muribaculaceae	g__CAG-873	s__
SRR21350689.bin.10	YES	p__Bacteroidota	c__Bacteroidia	o__Bacteroidales	f__Muribaculaceae	g__Duncaniella	s__
SRR13490894.bin.27	YES	p__Bacteroidota	c__Bacteroidia	o__Bacteroidales	f__Marinifilaceae	g__Odoribacter	s__
BV25.bin.12	YES	p__Bacillota_A	c__Clostridia	o__Oscillospirales	f__Ruminococcaceae	g__Ruminiclostridium_E	s__
MFY41	YES	p__Pseudomonadota	c__Gammaproteobacteria	o__Enterobacterales	f__Enterobacteriaceae	g__Escherichia	s__Escherichia albertii
M12.bin.31	YES	p__Bacillota_A	c__Clostridia	o__Lachnospirales	f__Lachnospiraceae	g__Ruminococcus_B	s__Ruminococcus_B gnavus
SRR21350751.bin.7	YES	p__Bacteroidota	c__Bacteroidia	o__Bacteroidales	f__Muribaculaceae	g__CAG-485	s__
HJ13.bin.154	YES	p__Actinomycetota	c__Coriobacteriia	o__Coriobacteriales	f__Eggerthellaceae	g__Anaerotardibacter	s__
ERR3357622.bin.17	YES	p__Bacillota_A	c__Clostridia	o__Christensenellales	f__Borkfalkiaceae	g__Coproplasma	s__Coproplasma sp910586035
MFY42	YES	p__Pseudomonadota	c__Gammaproteobacteria	o__Enterobacterales	f__Enterobacteriaceae	g__Enterobacter	s__Enterobacter kobei
HJ11.bin.182	YES	p__Pseudomonadota	c__Alphaproteobacteria	o__UBA3830	f__UBA3830	g__	s__
RNX4.bin.86	YES	p__Bacteroidota	c__Bacteroidia	o__Bacteroidales	f__Muribaculaceae	g__UBA3263	s__
ERR3357620.bin.64	YES	p__Bacteroidota	c__Bacteroidia	o__Bacteroidales	f__Muribaculaceae	g__CAG-873	s__CAG-873 sp910578365
BV18.H.bin.16	YES	p__Bacillota_A	c__Clostridia	o__Oscillospirales	f__Ruminococcaceae	g__Ruminococcus	s__
SRR13490894.bin.68	YES	p__Elusimicrobiota	c__Elusimicrobia	o__Elusimicrobiales	f__Elusimicrobiaceae	g__Avelusimicrobium	s__
SRR14411283.bin.1	YES	p__Bacteroidota	c__Bacteroidia	o__Bacteroidales	f__P3	g__Pullibacteroides	s__
RNX5.bin.28	YES	p__Bacillota	c__Bacilli	o__Erysipelotrichales	f__Coprobacillaceae	g__MGBC140090	s__
FDSW210084434_7.bin.73	YES	p__Bacillota_A	c__Clostridia	o__Lachnospirales	f__Lachnospiraceae	g__Wujia	s__
SRR14411287.bin.19	YES	p__Bacteroidota	c__Bacteroidia	o__Bacteroidales	f__Muribaculaceae	g__Muribaculum	s__Muribaculum sp910578835
BV1.bin.30	YES	p__Bacteroidota	c__Bacteroidia	o__Bacteroidales	f__Rikenellaceae	g__Alistipes	s__
HJX5.bin.15	YES	p__Desulfobacterota	c__Desulfovibrionia	o__Desulfovibrionales	f__Desulfovibrionaceae	g__Desulfovibrio	s__
SRR21350766.bin.7	YES	p__Verrucomicrobiota	c__Verrucomicrobiae	o__Verrucomicrobiales	f__Akkermansiaceae	g__Akkermansia	s__
HJ7.bin.153	YES	p__Campylobacterota	c__Campylobacteria	o__Campylobacterales	f__Helicobacteraceae	g__Helicobacter_D	s__
RNX1.bin.78	YES	p__Bacteroidota	c__Bacteroidia	o__Bacteroidales	f__Marinifilaceae	g__Butyricimonas	s__
M13.bin.127	YES	p__Bacteroidota	c__Bacteroidia	o__Bacteroidales	f__Muribaculaceae	g__CAG-485	s__CAG-485 sp900556595
H171_2	YES	p__Bacillota	c__Bacilli	o__Paenibacillales	f__Paenibacillaceae	g__Paenibacillus_B	s__Paenibacillus_B apiarius
DF18.bin.110	YES	p__Spirochaetota	c__GWE2-31-10	o__GWE2-31-10	f__GWE2-31-10	g__RGIG8597	s__
SRR13890109.bin.3	YES	p__Pseudomonadota	c__Gammaproteobacteria	o__Pseudomonadales	f__Pseudomonadaceae	g__Pseudomonas_E	s__Pseudomonas_E lundensis
BV23.bin.116	YES	p__Bacillota_A	c__Clostridia	o__UMGS1883	f__UMGS1883	g__JAFLUQ01	s__
BVI9.bin.71	YES	p__Desulfobacterota	c__Desulfovibrionia	o__Desulfovibrionales	f__Desulfovibrionaceae	g__Desulfovibrio	s__
M9.bin.15	YES	p__Desulfobacterota	c__Desulfovibrionia	o__Desulfovibrionales	f__Desulfovibrionaceae	g__Mailhella	s__
HJ11.bin.12	YES	p__Bacteroidota	c__Bacteroidia	o__Bacteroidales	f__Muribaculaceae	g__UBA7173	s__
SRR11425449.bin.9	YES	p__Bacteroidota	c__Bacteroidia	o__Bacteroidales	f__P3	g__Pullibacteroides	s__Pullibacteroides sp014803485
SRR14411334.bin.10	YES	p__Bacteroidota	c__Bacteroidia	o__Bacteroidales	f__Muribaculaceae	g__Duncaniella	s__Duncaniella sp014801945
HJ3.bin.274	YES	p__Bacteroidota	c__Bacteroidia	o__Bacteroidales	f__Muribaculaceae	g__CAG-873	s__
SRR11425430.bin.7	YES	p__Bacillota_A	c__Clostridia	o__Lachnospirales	f__Lachnospiraceae	g__UBA3282	s__UBA3282 sp014804365
M17.bin.118	YES	p__Bacteroidota	c__Bacteroidia	o__Bacteroidales	f__Muribaculaceae	g__CAG-1031	s__CAG-1031 sp000431215
RF16.bin.87	YES	p__Campylobacterota	c__Campylobacteria	o__Campylobacterales	f__Helicobacteraceae	g__	s__
H51	YES	p__Bacteroidota	c__Bacteroidia	o__Bacteroidales	f__Bacteroidaceae	g__Bacteroides	s__
SRR11425452.bin.5	YES	p__Bacteroidota	c__Bacteroidia	o__Bacteroidales	f__P3	g__Pullibacteroides	s__Pullibacteroides sp014802725
DF17.bin.11	YES	p__Bacillota_A	c__Clostridia	o__Oscillospirales	f__Ruminococcaceae	g__CAG-115	s__
HJ19.bin.136	YES	p__Bacteroidota	c__Bacteroidia	o__Bacteroidales	f__Muribaculaceae	g__CAG-485	s__
HJ18.bin.83	YES	p__Bacteroidota	c__Bacteroidia	o__Bacteroidales	f__Muribaculaceae	g__Duncaniella	s__
HJ7.bin.134	YES	p__Bacteroidota	c__Bacteroidia	o__Bacteroidales	f__Muribaculaceae	g__Duncaniella	s__
SRR11425468.bin.10	YES	p__Campylobacterota	c__Campylobacteria	o__Campylobacterales	f__Helicobacteraceae	g__NHYN01	s__NHYN01 sp014799985
BSTS2.bin.60	YES	p__Desulfobacterota	c__Desulfovibrionia	o__Desulfovibrionales	f__Desulfovibrionaceae	g__Desulfovibrio	s__
H148	YES	p__Fusobacteriota	c__Fusobacteriia	o__Fusobacteriales	f__Fusobacteriaceae	g__Fusobacterium_A	s__Fusobacterium_A varium
RN19.bin.8	YES	p__Bacillota_C	c__Negativicutes	o__Acidaminococcales	f__Acidaminococcaceae	g__Phascolarctobacterium_A	s__Phascolarctobacterium_A sp905200645
SRR14411353.bin.1	YES	p__Bacteroidota	c__Bacteroidia	o__Bacteroidales	f__P3	g__Pullibacteroides	s__
SRR13490891.bin.15	YES	p__Bacteroidota	c__Bacteroidia	o__Bacteroidales	f__Muribaculaceae	g__CAG-873	s__
BV10.bin.83	YES	p__Bacteroidota	c__Bacteroidia	o__Bacteroidales	f__Muribaculaceae	g__CAG-873	s__
HJ14.bin.95	YES	p__Bacteroidota	c__Bacteroidia	o__Bacteroidales	f__Rikenellaceae	g__Alistipes	s__
MF88	YES	p__Bacillota	c__Bacilli	o__Lactobacillales	f__Streptococcaceae	g__Streptococcus	s__Streptococcus hyointestinalis_A
FDSW210084439_12.bin.8	YES	p__Bacillota_A	c__Clostridia	o__Lachnospirales	f__Lachnospiraceae	g__CAG-632	s__
SRR11425447.bin.30	YES	p__Bacillota_A	c__Clostridia	o__Lachnospirales	f__Lachnospiraceae	g__UBA3282	s__UBA3282 sp014804605
ERR3357615.bin.46	YES	p__Bacteroidota	c__Bacteroidia	o__Bacteroidales	f__Muribaculaceae	g__CAG-873	s__CAG-873 sp002490635
ERR3357636.bin.9	YES	p__Bacillota_A	c__Clostridia	o__Christensenellales	f__Pumilibacteraceae	g__Anaerocaecibacter	s__Anaerocaecibacter sp910578545
M3.bin.130	YES	p__Bacillota_A	c__Clostridia	o__Oscillospirales	f__Ruminococcaceae	g__Ruminococcus	s__Ruminococcus sp021769725
BV12.bin.3	YES	p__Bacteroidota	c__Bacteroidia	o__Bacteroidales	f__Muribaculaceae	g__Duncaniella	s__
SRR3997453.bin.14	YES	p__Bacteroidota	c__Bacteroidia	o__Bacteroidales	f__Muribaculaceae	g__CAG-873	s__
DF7.bin.5	YES	p__Deferribacterota	c__Deferribacteres	o__Deferribacterales	f__Mucispirillaceae	g__	s__
M7.bin.64	YES	p__Bacillota_A	c__Clostridia	o__Lachnospirales	f__Lachnospiraceae	g__Roseburia	s__Roseburia hominis_A
M5.bin.54	YES	p__Actinomycetota	c__Coriobacteriia	o__Coriobacteriales	f__Coriobacteriaceae	g__Collinsella	s__Collinsella sp900540845
SRR11425440.bin.41	YES	p__Bacteroidota	c__Bacteroidia	o__Bacteroidales	f__Muribaculaceae	g__CAG-873	s__
SRR13490895.bin.70	YES	p__Bacteroidota	c__Bacteroidia	o__Bacteroidales	f__Muribaculaceae	g__CAG-485	s__
M18.bin.38	YES	p__Actinomycetota	c__Actinomycetia	o__Actinomycetales	f__Micrococcaceae	g__Rothia	s__Rothia sp002492045
M13.bin.91	YES	p__Bacillota_A	c__Clostridia	o__Oscillospirales	f__Acutalibacteraceae	g__Eubacterium_R	s__Eubacterium_R sp014465955
HJX8.bin.8	YES	p__Bacillota_A	c__Clostridia	o__Peptostreptococcales	f__Anaerovoracaceae	g__Zhenpiania	s__
HJ18.bin.207	YES	p__Bacteroidota	c__Bacteroidia	o__Bacteroidales	f__Bacteroidaceae	g__Bacteroides	s__
BV21.bin.2	YES	p__Bacteroidota	c__Bacteroidia	o__Bacteroidales	f__Muribaculaceae	g__CAJUPY01	s__
ERR3357629.bin.14	YES	p__Bacteroidota	c__Bacteroidia	o__Bacteroidales	f__Bacteroidaceae	g__Bacteroides	s__Bacteroides sp910585845
FDSW210084442_16.bin.44	YES	p__Bacillota_A	c__Clostridia	o__Oscillospirales	f__Ruminococcaceae	g__CAKSAY01	s__
HJ6.bin.29	YES	p__Bacillota_A	c__Clostridia	o__Lachnospirales	f__Lachnospiraceae	g__UBA3282	s__
M1.bin.100	YES	p__Bacillota_A	c__Clostridia	o__Oscillospirales	f__Acutalibacteraceae	g__Ruminococcus_E	s__Ruminococcus_E sp002493635
SRR21350758.bin.27	YES	p__Verrucomicrobiota	c__Verrucomicrobiae	o__Verrucomicrobiales	f__Akkermansiaceae	g__Akkermansia	s__
RN9.bin.45	YES	p__Bacillota_A	c__Clostridia	o__Oscillospirales	f__Acutalibacteraceae	g__Eubacterium_R	s__
FDSW210084418_7MC.bin.7	YES	p__Bacillota_A	c__Clostridia	o__Oscillospirales	f__Acutalibacteraceae	g__Fimenecus	s__
HJ16.bin.199	YES	p__Bacteroidota	c__Bacteroidia	o__Bacteroidales	f__Muribaculaceae	g__Duncaniella	s__Duncaniella sp910578445
H386	YES	p__Bacillota_A	c__Clostridia	o__Clostridiales	f__Clostridiaceae	g__Clostridium_J	s__
S7.bin.24	YES	p__Bacillota	c__Bacilli	o__Lactobacillales	f__Streptococcaceae	g__Streptococcus	s__Streptococcus sp004570525
SRR23368219.bin.20	YES	p__Bacillota_A	c__Clostridia	o__Oscillospirales	f__Acutalibacteraceae	g__Ruminococcus_E	s__
SRR11425449.bin.22	YES	p__Bacteroidota	c__Bacteroidia	o__Bacteroidales	f__Muribaculaceae	g__CAG-485	s__CAG-485 sp014802625
M8.bin.81	YES	p__Spirochaetota	c__Spirochaetia	o__JAFGXN01	f__CALXOJ01	g__CALXOJ01	s__
M8.bin.5	YES	p__Bacteroidota	c__Bacteroidia	o__Bacteroidales	f__Paludibacteraceae	g__RF16	s__
RNX8.bin.106	YES	p__Actinomycetota	c__Coriobacteriia	o__Coriobacteriales	f__Eggerthellaceae	g__D16-34	s__
SRR14411285.bin.23	YES	p__Bacteroidota	c__Bacteroidia	o__Bacteroidales	f__Muribaculaceae	g__CAG-873	s__
RF3.bin.7	YES	p__Campylobacterota	c__Campylobacteria	o__Campylobacterales	f__Helicobacteraceae	g__Helicobacter_C	s__Helicobacter_C japonicus
RNX3.bin.34	YES	p__Bacillota_A	c__Clostridia	o__Oscillospirales	f__Acutalibacteraceae	g__Fimenecus	s__
HXJS2.bin.30	YES	p__Bacteroidota	c__Bacteroidia	o__Bacteroidales	f__Muribaculaceae	g__CAG-485	s__
RNX6.bin.88	YES	p__Verrucomicrobiota	c__Verrucomicrobiae	o__Opitutales	f__CAG-312	g__UMGS1490	s__UMGS1490 sp900547395
SRR21350685.bin.14	YES	p__Bacillota_A	c__Clostridia	o__Lachnospirales	f__Lachnospiraceae	g__RGIG3040	s__RGIG3040 sp023664735
RNX4.bin.95	YES	p__Campylobacterota	c__Campylobacteria	o__Campylobacterales	f__Helicobacteraceae	g__Helicobacter_D	s__Helicobacter_D rodentium
M17.bin.105	YES	p__Bacillota	c__Bacilli	o__Lactobacillales	f__Lactobacillaceae	g__Limosilactobacillus	s__Limosilactobacillus reuteri
BSTS7.bin.11	YES	p__Bacillota_A	c__Clostridia	o__Lachnospirales	f__Lachnospiraceae	g__Eubacterium_F	s__
SRR11425436.bin.8	YES	p__Bacteroidota	c__Bacteroidia	o__Bacteroidales	f__Muribaculaceae	g__CAJUPY01	s__
HJX3.bin.39	YES	p__Bacillota_A	c__Clostridia	o__Peptostreptococcales	f__Anaerovoracaceae	g__Zhenpiania	s__
M19.bin.36	YES	p__Bacillota_A	c__Clostridia	o__Lachnospirales	f__Lachnospiraceae	g__Lachnoclostridium_B	s__
RF17.bin.134	YES	p__Bacillota_A	c__Clostridia	o__Oscillospirales	f__Ruminococcaceae	g__Ruminococcus	s__Ruminococcus sp017622635
ERR3357642.bin.23	YES	p__Bacteroidota	c__Bacteroidia	o__Bacteroidales	f__Tannerellaceae	g__Parabacteroides	s__Parabacteroides sp910577325
HJ1.bin.119	YES	p__Actinomycetota	c__Coriobacteriia	o__Coriobacteriales	f__Eggerthellaceae	g__D16-34	s__
ERR3357640.bin.98	YES	p__Bacteroidota	c__Bacteroidia	o__Bacteroidales	f__Muribaculaceae	g__Duncaniella	s__Duncaniella muris
M8.bin.70	YES	p__Bacillota_A	c__Clostridia	o__Tissierellales	f__Peptoniphilaceae	g__Gallicola	s__Gallicola sp012798975
BVI9.bin.29	YES	p__Bacteroidota	c__Bacteroidia	o__Bacteroidales	f__P3	g__Pullibacteroides	s__
HJX5.bin.62	YES	p__Bacillota_A	c__Clostridia	o__Lachnospirales	f__Lachnospiraceae	g__UBA3282	s__
RN2.bin.97	YES	p__Actinomycetota	c__Actinomycetia	o__Actinomycetales	f__Micrococcaceae	g__Kocuria	s__
FDSW210084429_2.bin.17	YES	p__Bacillota_A	c__Clostridia	o__Oscillospirales	f__Oscillospiraceae	g__Enterenecus	s__
SRR21474236.bin.58	YES	p__Bacillota_A	c__Clostridia	o__Christensenellales	f__Pumilibacteraceae	g__Anaerocaecibacter	s__
RN12.bin.7	YES	p__Bacillota	c__Bacilli	o__Staphylococcales	f__Staphylococcaceae	g__Staphylococcus	s__Staphylococcus kloosii
RN17.bin.87	YES	p__Bacillota_A	c__Clostridia	o__Peptostreptococcales	f__Anaerovoracaceae	g__RGIG7179	s__
SRR14411330.bin.8	YES	p__Bacillota_A	c__Clostridia	o__Oscillospirales	f__Ruminococcaceae	g__CAG-115	s__
RNX5.bin.84	YES	p__Bacteroidota	c__Bacteroidia	o__Bacteroidales	f__UBA932	g__Cryptobacteroides	s__
ERR3357639.bin.6	YES	p__Bacteroidota	c__Bacteroidia	o__Bacteroidales	f__Muribaculaceae	g__CAG-873	s__CAG-873 sp011959565
SRR11425443.bin.61	YES	p__Bacteroidota	c__Bacteroidia	o__Bacteroidales	f__Marinifilaceae	g__Odoribacter	s__
SRR13490896.bin.84	YES	p__Desulfobacterota	c__Desulfovibrionia	o__Desulfovibrionales	f__Desulfovibrionaceae	g__Bilophila	s__
H587_2	YES	p__Bacillota_A	c__Clostridia	o__Peptostreptococcales	f__Peptostreptococcaceae	g__Clostridioides_A	s__Clostridioides_A sp002390935
SRR13490889.bin.30	YES	p__Bacillota_A	c__Clostridia	o__Lachnospirales	f__Lachnospiraceae	g__UBA7109	s__
HXJS2.bin.104	YES	p__Bacteroidota	c__Bacteroidia	o__Bacteroidales	f__Rikenellaceae	g__Alistipes	s__
M18.bin.87	YES	p__Actinomycetota	c__Coriobacteriia	o__Coriobacteriales	f__QAMH01	g__QAMH01	s__
BSTS2.bin.4	YES	p__Bacillota_A	c__Clostridia	o__Oscillospirales	f__Ruminococcaceae	g__Ruminiclostridium_E	s__
HJ18.bin.203	YES	p__Bacteroidota	c__Bacteroidia	o__Bacteroidales	f__Rikenellaceae	g__Alistipes	s__
RF14.bin.13	YES	p__Fusobacteriota	c__Fusobacteriia	o__Fusobacteriales	f__Fusobacteriaceae	g__Fusobacterium_A	s__Fusobacterium_A sp900543175
BV22.bin.137	YES	p__Bacteroidota	c__Bacteroidia	o__Bacteroidales	f__Muribaculaceae	g__JAJPXC01	s__
FDSW210084439_12.bin.43	YES	p__Verrucomicrobiota	c__Verrucomicrobiae	o__Verrucomicrobiales	f__Akkermansiaceae	g__Akkermansia	s__
SRR23368206.bin.81	YES	p__Bacillota_A	c__Clostridia	o__Oscillospirales	f__Acutalibacteraceae	g__Fimenecus	s__
SRR23368200.bin.72	YES	p__Bacteroidota	c__Bacteroidia	o__Bacteroidales	f__Tannerellaceae	g__Parabacteroides	s__Parabacteroides merdae
H174	YES	p__Bacillota	c__Bacilli	o__Paenibacillales	f__Paenibacillaceae	g__Paenibacillus	s__Paenibacillus sp002573715
MF12.bin.131	YES	p__Bacillota_A	c__Clostridia	o__Oscillospirales	f__Ruminococcaceae	g__CAG-115	s__
SRR13490889.bin.82	YES	p__Bacillota_B	c__Dehalobacteriia	o__UBA4068	f__UBA5755	g__Avidehalobacter	s__
SRR21474234.bin.71	YES	p__Bacillota_A	c__Clostridia	o__Lachnospirales	f__Lachnospiraceae	g__Velocimicrobium	s__
SRR14411297.bin.12	YES	p__Bacteroidota	c__Bacteroidia	o__Bacteroidales	f__Muribaculaceae	g__Paramuribaculum	s__Paramuribaculum sp014800945
ERR3357643.bin.43	YES	p__Bacteroidota	c__Bacteroidia	o__Bacteroidales	f__Muribaculaceae	g__Duncaniella	s__Duncaniella dubosii
BSTS10.bin.34	YES	p__Desulfobacterota	c__Desulfovibrionia	o__Desulfovibrionales	f__Desulfovibrionaceae	g__Desulfovibrio	s__
SRR23368217.bin.65	YES	p__Bacillota_A	c__Clostridia	o__Christensenellales	f__Borkfalkiaceae	g__Coproplasma	s__
RF10.bin.149	YES	p__Bacillota_A	c__Clostridia	o__Lachnospirales	f__Lachnospiraceae	g__Anaerostipes	s__Anaerostipes hadrus
RN18.bin.134	YES	p__Bacillota_A	c__Clostridia	o__Oscillospirales	f__Acutalibacteraceae	g__Eubacterium_R	s__
SRR14411284.bin.8	YES	p__Bacteroidota	c__Bacteroidia	o__Bacteroidales	f__Muribaculaceae	g__Muribaculum	s__Muribaculum sp001701195
SRR23368204.bin.72	YES	p__Bacteroidota	c__Bacteroidia	o__Bacteroidales	f__Muribaculaceae	g__CAG-485	s__
MF14.bin.83	YES	p__Verrucomicrobiota	c__Verrucomicrobiae	o__Opitutales	f__UBA9783	g__	s__
SRR14411294.bin.1	YES	p__Bacteroidota	c__Bacteroidia	o__Bacteroidales	f__Bacteroidaceae	g__Prevotella	s__
RNX5.bin.48	YES	p__Deferribacterota	c__Deferribacteres	o__Deferribacterales	f__Mucispirillaceae	g__Mucispirillum	s__Mucispirillum sp944324465
FDSW210084433_6.bin.82	YES	p__Bacillota_A	c__Clostridia	o__Oscillospirales	f__Ruminococcaceae	g__CAG-115	s__
SRR23368216.bin.44	YES	p__Bacillota_A	c__Clostridia	o__Oscillospirales	f__Acutalibacteraceae	g__Eubacterium_R	s__
RN18.bin.115	YES	p__Actinomycetota	c__Coriobacteriia	o__Coriobacteriales	f__Coriobacteriaceae	g__Collinsella	s__Collinsella sp003466125
S9.bin.30	YES	p__Desulfobacterota	c__Desulfovibrionia	o__Desulfovibrionales	f__Desulfovibrionaceae	g__	s__
BV13.bin.88	YES	p__Bacillota_A	c__Clostridia	o__Lachnospirales	f__Lachnospiraceae	g__Wujia	s__
SRR23368203.bin.18	YES	p__Bacillota_A	c__Clostridia	o__Christensenellales	f__Borkfalkiaceae	g__Coproplasma	s__
SRR11425447.bin.16	YES	p__Bacteroidota	c__Bacteroidia	o__Bacteroidales	f__Muribaculaceae	g__Paramuribaculum	s__Paramuribaculum sp014802045
ERR3357641.bin.62	YES	p__Bacillota_A	c__Clostridia	o__Lachnospirales	f__Lachnospiraceae	g__Acetatifactor	s__Acetatifactor sp910586775
RF18.bin.52	YES	p__Bacillota_A	c__Clostridia	o__Oscillospirales	f__Acutalibacteraceae	g__CAG-217	s__CAG-217 sp000436335
HJ19.bin.194	YES	p__Bacteroidota	c__Bacteroidia	o__Bacteroidales	f__Muribaculaceae	g__CAG-873	s__
SRR10605906.bin.45	YES	p__Bacillota_A	c__Clostridia	o__Oscillospirales	f__Ruminococcaceae	g__Ruminiclostridium_E	s__
RNX6.bin.43	YES	p__Bacteroidota	c__Bacteroidia	o__Bacteroidales	f__Bacteroidaceae	g__	s__
DF17.bin.57	YES	p__Bacillota_A	c__Clostridia	o__Oscillospirales	f__Ruminococcaceae	g__CAG-115	s__
HJ13.bin.91	YES	p__Bacteroidota	c__Bacteroidia	o__Bacteroidales	f__Muribaculaceae	g__CAG-485	s__
SRR21474239.bin.109	YES	p__Bacillota_A	c__Clostridia	o__Oscillospirales	f__Ruminococcaceae	g__CAG-353	s__
ERR3357628.bin.70	YES	p__Bacillota_A	c__Clostridia	o__Oscillospirales	f__Acutalibacteraceae	g__Eubacterium_R	s__Eubacterium_R sp011958665
SRR14411323.bin.14	YES	p__Bacteroidota	c__Bacteroidia	o__Bacteroidales	f__Muribaculaceae	g__CAG-485	s__
MF17.bin.51	YES	p__Bacillota_A	c__Clostridia	o__Christensenellales	f__Borkfalkiaceae	g__Coproplasma	s__
SRR11425463.bin.16	YES	p__Bacteroidota	c__Bacteroidia	o__Bacteroidales	f__P3	g__Pullibacteroides	s__Pullibacteroides sp014802725
H24	YES	p__Bacillota_A	c__Clostridia	o__Clostridiales	f__Clostridiaceae	g__Clostridium	s__Clostridium sartagoforme_A
SRR21350685.bin.11	YES	p__Bacteroidota	c__Bacteroidia	o__Bacteroidales	f__Muribaculaceae	g__Amulumruptor	s__
DF18.bin.30	YES	p__Bacillota_A	c__Clostridia	o__Oscillospirales	f__Ruminococcaceae	g__CAG-115	s__
H368	YES	p__Bacillota	c__Bacilli	o__Lactobacillales	f__Enterococcaceae	g__Enterococcus_D	s__Enterococcus_D innesii
HJ13.bin.146	YES	p__Bacillota_A	c__Clostridia	o__Lachnospirales	f__Lachnospiraceae	g__JAAVZI01	s__
SRR21350762.bin.6	YES	p__Bacteroidota	c__Bacteroidia	o__Bacteroidales	f__Muribaculaceae	g__UBA3263	s__
MF18.bin.60	YES	p__Deferribacterota	c__Deferribacteres	o__Deferribacterales	f__Mucispirillaceae	g__	s__
HJ8.bin.88	YES	p__Bacteroidota	c__Bacteroidia	o__Bacteroidales	f__Muribaculaceae	g__Muribaculum	s__Muribaculum sp910578835
RF6.bin.48	YES	p__Actinomycetota	c__Coriobacteriia	o__Coriobacteriales	f__Eggerthellaceae	g__W1P20-047	s__
M10.bin.104	YES	p__Bacteroidota	c__Bacteroidia	o__Bacteroidales	f__Paludibacteraceae	g__Aphodosoma	s__
S2.bin.19	YES	p__Deferribacterota	c__Deferribacteres	o__Deferribacterales	f__Mucispirillaceae	g__Mucispirillum	s__
FDSW210084435_8.bin.96	YES	p__Bacillota_A	c__Clostridia	o__Oscillospirales	f__Acutalibacteraceae	g__Fimenecus	s__
FDSW210084437_10.bin.53	YES	p__Bacillota_A	c__Clostridia	o__Lachnospirales	f__Lachnospiraceae	g__RGIG6919	s__
SRR21350757.bin.11	YES	p__Bacteroidota	c__Bacteroidia	o__Bacteroidales	f__Muribaculaceae	g__CAG-485	s__
M13.bin.59	YES	p__Bacteroidota	c__Bacteroidia	o__Bacteroidales	f__Muribaculaceae	g__CAG-873	s__CAG-873 sp017621845
SRR13490888.bin.52	YES	p__Elusimicrobiota	c__Elusimicrobia	o__Elusimicrobiales	f__Elusimicrobiaceae	g__UBA1436	s__
M13.bin.16	YES	p__Desulfobacterota	c__Desulfovibrionia	o__Desulfovibrionales	f__Desulfovibrionaceae	g__Lawsonia	s__Lawsonia intracellularis
SRR11425455.bin.3	YES	p__Spirochaetota	c__Spirochaetia	o__Treponematales	f__Treponemataceae	g__Treponema_D	s__Treponema_D sp014804005
BSTS8.bin.96	YES	p__Bacteroidota	c__Bacteroidia	o__Bacteroidales	f__Muribaculaceae	g__CAG-485	s__
HJ8.bin.60	YES	p__Bacteroidota	c__Bacteroidia	o__Bacteroidales	f__Muribaculaceae	g__Muribaculum	s__Muribaculum sp910578785
G1.bin.30	YES	p__Actinomycetota	c__Actinomycetia	o__Mycobacteriales	f__Mycobacteriaceae	g__Rhodococcus	s__Rhodococcus sp012844225
HJX5.bin.5	YES	p__Bacillota_A	c__Clostridia	o__Oscillospirales	f__Acutalibacteraceae	g__Eubacterium_R	s__
MF4.bin.105	YES	p__Bacteroidota	c__Bacteroidia	o__Bacteroidales	f__Muribaculaceae	g__CAG-873	s__
SRR14411285.bin.8	YES	p__Bacillota_A	c__Clostridia	o__Lachnospirales	f__Lachnospiraceae	g__CAG-603	s__CAG-603 sp910583605
RF19.bin.118	YES	p__Bacillota_A	c__Clostridia	o__Lachnospirales	f__Lachnospiraceae	g__Dorea	s__Dorea formicigenerans
SRR6032586.bin.15	YES	p__Bacillota_A	c__Clostridia	o__Lachnospirales	f__Lachnospiraceae	g__Butyribacter	s__Butyribacter sp910579085
H265	YES	p__Pseudomonadota	c__Gammaproteobacteria	o__Enterobacterales	f__Enterobacteriaceae	g__Serratia	s__Serratia ureilytica
SRR14411279.bin.6	YES	p__Bacteroidota	c__Bacteroidia	o__Bacteroidales	f__Muribaculaceae	g__CAG-485	s__CAG-485 sp014800895
BV14.H.bin.104	YES	p__Desulfobacterota	c__Desulfovibrionia	o__Desulfovibrionales	f__Desulfovibrionaceae	g__Desulfovibrio	s__
HJ14.bin.213	YES	p__Bacillota_A	c__Clostridia	o__Christensenellales	f__Pumilibacteraceae	g__Anaerocaecibacter	s__
BV4.bin.64	YES	p__Bacteroidota	c__Bacteroidia	o__Bacteroidales	f__Muribaculaceae	g__CAG-485	s__
HJ17.bin.179	YES	p__Bacteroidota	c__Bacteroidia	o__Bacteroidales	f__Muribaculaceae	g__Duncaniella	s__Duncaniella sp910578445
H894	YES	p__Bacillota	c__Bacilli	o__Lactobacillales	f__Enterococcaceae	g__Enterococcus_D	s__Enterococcus_D innesii
SRR11425433.bin.16	YES	p__Bacteroidota	c__Bacteroidia	o__Bacteroidales	f__P3	g__Pullibacteroides	s__Pullibacteroides sp014802725
HJ9.bin.126	YES	p__Bacillota_A	c__Clostridia	o__Lachnospirales	f__Lachnospiraceae	g__14-2	s__
HM409_1	YES	p__Bacillota	c__Bacilli	o__Lactobacillales	f__Enterococcaceae	g__Enterococcus_A	s__Enterococcus_A avium
M7.bin.55	YES	p__Bacillota	c__Bacilli	o__Lactobacillales	f__Lactobacillaceae	g__Lacticaseibacillus	s__Lacticaseibacillus saniviri
BV10.bin.102	YES	p__Bacillota_A	c__Clostridia	o__Oscillospirales	f__Ruminococcaceae	g__CAG-115	s__
SRR13490896.bin.117	YES	p__Cyanobacteriota	c__Vampirovibrionia	o__Gastranaerophilales	f__RUG14156	g__RUG14156	s__
HZ180	YES	p__Pseudomonadota	c__Gammaproteobacteria	o__Burkholderiales	f__Burkholderiaceae_C	g__Alcaligenes	s__Alcaligenes faecalis
BV17.H.bin.85	YES	p__Bacillota_A	c__Clostridia	o__Oscillospirales	f__Acutalibacteraceae	g__Fimenecus	s__
HJ11.bin.49	YES	p__Bacillota_A	c__Clostridia	o__Lachnospirales	f__Lachnospiraceae	g__Eubacterium_F	s__
H130	YES	p__Pseudomonadota	c__Gammaproteobacteria	o__Pseudomonadales	f__Moraxellaceae	g__Acinetobacter	s__Acinetobacter junii
BV6.H.bin.37	YES	p__Bacillota_A	c__Clostridia	o__Oscillospirales	f__Ruminococcaceae	g__UBA3855	s__
SRR9205132.bin.80	YES	p__Bacillota_A	c__Clostridia	o__Oscillospirales	f__Ruminococcaceae	g__CAG-115	s__CAG-115 sp910587465
SRR23368202.bin.14	YES	p__Bacillota_A	c__Clostridia	o__Lachnospirales	f__Lachnospiraceae	g__Roseburia	s__
SRR21350752.bin.15	YES	p__Bacteroidota	c__Bacteroidia	o__Bacteroidales	f__Muribaculaceae	g__JAGBWK01	s__
RN7.bin.89	YES	p__Bacillota	c__Bacilli	o__Lactobacillales	f__Streptococcaceae	g__Streptococcus	s__
HXJS2.bin.85	YES	p__Desulfobacterota	c__Desulfovibrionia	o__Desulfovibrionales	f__Desulfovibrionaceae	g__Mailhella	s__Mailhella sp910578585
H1403_1	YES	p__Pseudomonadota	c__Gammaproteobacteria	o__Enterobacterales	f__Enterobacteriaceae	g__Escherichia	s__Escherichia coli
BSTS14.bin.137	YES	p__Bacillota_A	c__Clostridia	o__Oscillospirales	f__Ruminococcaceae	g__CAG-115	s__
SRR23368206.bin.68	YES	p__Bacillota_C	c__Negativicutes	o__Selenomonadales	f__	g__	s__
HXJS1.bin.21	YES	p__Bacteroidota	c__Bacteroidia	o__Bacteroidales	f__Bacteroidaceae	g__Prevotella	s__
MF4.bin.44	YES	p__Bacteroidota	c__Bacteroidia	o__Bacteroidales	f__P3	g__Pullibacteroides	s__
[truncated: 2,829 more rows]

## Sheet: Supplementary Table 5
Supplementary Table 5.Genomic statistics and vitamin synthesis capabilities of 2,307 selected genomes, highlighting key features and biosynthetic potential.
[truncated: 2,308 more rows]

[truncated: 1 more sheets: Supplementary Table 6]
